# Supplementary material for: Identification of unique ROH regions with unfavorable effects on production and fertility traits in Canadian Holsteins
Source: Genet Sel Evol. 2021 Aug 30;53:68. doi: 10.1186/s12711-021-00660-z (PMC8406729; doi:10.1186/s12711-021-00660-z)
Supplement: Supplementary file 1 — Additional file 1: Table S1. List of candidate genes and their position (ARS-UCD 1.2) located within the identified unique ROH that were found to be negatively associated with milk production and fertility traits in Canadian Holsteins [file 12711_2021_660_MOESM1_ESM.xlsx]

## Sheet: suppl
Ensembl_Gene_ID	Start_Position(bp)	End_Position(bp)	Chromosome_Name	External_Gene_Name	Trait
ENSBTAG00000047184	36026002	36026060	8	bta-mir-2285bg	milk
ENSBTAG00000010178	36145265	36600302	8	PTPRD	milk
ENSBTAG00000043680	36893387	36893702	8	7SK	milk
ENSBTAG00000015963	37095276	37096906	8	DMAC1	milk
ENSBTAG00000043987	37733103	38109966	8	KDM4C	milk
ENSBTAG00000025903	38219989	38308310	8	GLDC	milk
ENSBTAG00000020815	38320192	38392701	8	UHRF2	milk
ENSBTAG00000011160	38437521	38440175	8	TPD52L3	milk
ENSBTAG00000018347	38472459	38546405	8	IL33	milk
ENSBTAG00000012168	38675449	38678766	8	RANBP6	milk
ENSBTAG00000047550	38683243	38791351	8	KIAA2026	milk
ENSBTAG00000007440	38803157	38815530	8	MLANA	milk
ENSBTAG00000015607	38886868	38948728	8	ERMP1	milk
ENSBTAG00000001283	38949554	39091202	8	RIC1	milk
ENSBTAG00000033316	39092704	39211677	8	PDCD1LG2	milk
ENSBTAG00000043615	39130362	39130464	8	U6	milk
ENSBTAG00000000095	39246075	39263677	8	CD274	milk
ENSBTAG00000017530	39279965	39316564	8	PLGRKT	milk
ENSBTAG00000006651	39351712	39362934	8	INSL6	milk
ENSBTAG00000012047	39381277	39499024	8	JAK2	milk
ENSBTAG00000018667	39548658	39743532	8	RCL1	milk
ENSBTAG00000045163	39700730	39700859	8	U4	milk
ENSBTAG00000042325	40009183	40009290	8	U6	milk
ENSBTAG00000045466	40311803	40311872	8	bta-mir-2471	milk
ENSBTAG00000045064	40620793	40620866	8	bta-mir-2470	milk
ENSBTAG00000000819	41012203	41258537	8	RFX3	milk
ENSBTAG00000013357	41655032	41696334	8	PUM3	milk
ENSBTAG00000017884	41747613	41761077	8	KCNV2	milk
ENSBTAG00000018517	41826623	41860757	8	VLDLR	milk
ENSBTAG00000007494	42369825	42549632	8	SMARCA2	milk
ENSBTAG00000044341	42534231	42534317	8	U6	milk
ENSBTAG00000008062	43506897	43513871	8	DMRT2	milk
ENSBTAG00000043651	43551715	43551808	8	5S_rRNA	milk
ENSBTAG00000017800	43580997	43593395	8	DMRT3	milk
ENSBTAG00000033352	43600804	43697170	8	DMRT1	milk
ENSBTAG00000010976	43770176	43988755	8	KANK1	milk
ENSBTAG00000002190	44032278	44271335	8	DOCK8	milk
ENSBTAG00000033190	44402473	44612836	8	PGM5	milk
ENSBTAG00000011874	44618781	44622489	8	TMEM252	milk
ENSBTAG00000009917	44808121	45153937	8	PIP5K1B	milk
ENSBTAG00000021586	44894738	44896377	8	FAM122A	milk
ENSBTAG00000045233	45210527	45210619	8	5S_rRNA	milk
ENSBTAG00000001306	45222654	45244974	8	FXN	milk
ENSBTAG00000011770	45284977	45412774	8	TJP2	milk
ENSBTAG00000011173	45469516	45532469	8	FAM189A2	milk
ENSBTAG00000021699	50559389	50763952	8	RORB	milk
ENSBTAG00000033076	50870453	50910988	8	TRPM6	milk
ENSBTAG00000013231	51044476	51050554	8	C8H9orf40	milk
ENSBTAG00000008204	51058247	51098110	8	CARNMT1	milk
ENSBTAG00000019687	51126936	51149034	8	NMRK1	milk
ENSBTAG00000002746	51153923	51214968	8	OSTF1	milk
ENSBTAG00000017338	59176689	59182194	8	FAM205C	milk
ENSBTAG00000012809	59245071	59267220	8	PHF24	milk
ENSBTAG00000054568	59272246	59272352	8	U6	milk
ENSBTAG00000018318	59277670	59286526	8	DNAJB5	milk
ENSBTAG00000015000	59321791	59336523	8	VCP	milk
ENSBTAG00000015005	59337760	59343676	8	FANCG	milk
ENSBTAG00000044135	59345169	59351847	8	PIGO	milk
ENSBTAG00000011388	59358080	59361681	8	STOML2	milk
ENSBTAG00000011394	59362241	59373813	8	FAM214B	milk
ENSBTAG00000011397	59373966	59599764	8	UNC13B	milk
ENSBTAG00000011403	59723669	59785504	8	RUSC2	milk
ENSBTAG00000049403	59769431	59769489	8	bta-mir-2285da	milk
ENSBTAG00000032509	59785446	59787520	8	FAM166B	milk
ENSBTAG00000011406	59795969	59801419	8	TESK1	milk
ENSBTAG00000011409	59799960	59808752	8	CD72	milk
ENSBTAG00000011411	59827546	59829096	8	SIT1	milk
ENSBTAG00000042458	59833118	59833395	8	RNase_MRP	milk
ENSBTAG00000011413	59833726	59836253	8	CCDC107	milk
ENSBTAG00000011416	59836548	59840144	8	ARHGEF39	milk
ENSBTAG00000011420	59849175	59855369	8	CA9	milk
ENSBTAG00000011424	59856503	59864645	8	TPM2	milk
ENSBTAG00000050230	59867623	59867679	8	bta-mir-12021	milk
ENSBTAG00000025868	59869867	59901292	8	TLN1	milk
ENSBTAG00000011429	59901572	59905938	8	CREB3	milk
ENSBTAG00000011431	59901585	59921540	8	GBA2	milk
ENSBTAG00000011433	59917058	59922869	8	RGP1	milk
ENSBTAG00000038777	59921093	59922048	8	MSMP	milk
ENSBTAG00000011434	59956219	59974722	8	NPR2	milk
ENSBTAG00000011442	59974305	59977270	8	SPAG8	milk
ENSBTAG00000011444	59979689	59981974	8	HINT2	milk
ENSBTAG00000005222	59988842	59998097	8	FAM221B	milk
ENSBTAG00000011445	60003644	60027284	8	TMEM8B	milk
ENSBTAG00000053732	60030737	60031708	8	OR13E1	milk
ENSBTAG00000052564	60071969	60072943	8	OR13E10	milk
ENSBTAG00000052220	60081288	60082226	8	OR13J1C	milk
ENSBTAG00000048744	60099008	60099946	8	OR13J1F	milk
ENSBTAG00000053868	60118665	60119603	8	OR13J1	milk
ENSBTAG00000054526	60151322	60152260	8	OR13J1D	milk
ENSBTAG00000049192	60168923	60169861	8	OR13J1G	milk
ENSBTAG00000052875	60180940	60181902	8	OR13E12	milk
ENSBTAG00000054837	60187709	60188647	8	OR13J1B	milk
ENSBTAG00000055183	60215210	60215554	8	HRCT1	milk
ENSBTAG00000050436	60220090	60220317	8	SPAAR	milk
ENSBTAG00000049084	60258993	60259952	8	OR13C11	milk
ENSBTAG00000036921	60263895	60264010	8	5S_rRNA	milk
ENSBTAG00000052921	60269272	60270231	8	OR13C7	milk
ENSBTAG00000054503	60277689	60278648	8	OR13C7L	milk
ENSBTAG00000051473	60286972	60287928	8	OR13C7B	milk
ENSBTAG00000049595	60306438	60307397	8	OR13C7J	milk
ENSBTAG00000000076	60326356	60410644	8	RECK	milk
ENSBTAG00000000078	60421784	60442493	8	GLIPR2	milk
ENSBTAG00000021696	60445847	60448238	8	CCIN	milk
ENSBTAG00000001137	60474074	60491846	8	CLTA	milk
ENSBTAG00000001142	60494277	60528253	8	GNE	milk
ENSBTAG00000043344	60550350	60550481	8	SNORA70	milk
ENSBTAG00000005519	60593718	60713864	8	RNF38	milk
ENSBTAG00000021686	60775331	60848414	8	MELK	milk
ENSBTAG00000001551	76837233	76885380	10	PLEKHG3	milk
ENSBTAG00000004732	76890176	77019425	10	SPTB	milk
ENSBTAG00000028814	76988896	76989001	10	5S_rRNA	milk
ENSBTAG00000003469	77048025	77066487	10	CHURC1	milk
ENSBTAG00000003474	77076095	77096617	10	RAB15	milk
ENSBTAG00000005897	77109412	77189928	10	FNTB	milk
ENSBTAG00000017994	77203357	77226739	10	MAX	milk
ENSBTAG00000052723	77362873	77362979	10	U6	milk
ENSBTAG00000019819	77562414	77838126	10	FUT8	milk
ENSBTAG00000014234	78535568	78551038	10	CCDC196	milk
ENSBTAG00000004171	78563456	79097795	10	GPHN	milk
ENSBTAG00000010239	79106812	79142207	10	FAM71D	milk
ENSBTAG00000011767	79127657	79238619	10	MPP5	milk
ENSBTAG00000016309	79239423	79255817	10	ATP6V1D	milk
ENSBTAG00000016311	79255021	79275823	10	EIF2S1	milk
ENSBTAG00000016255	79279034	79299893	10	PLEK2	milk
ENSBTAG00000012900	79345988	79359617	10	TMEM229B	milk
ENSBTAG00000018297	79408026	79463976	10	PLEKHH1	milk
ENSBTAG00000018299	79466248	79475522	10	PIGH	milk
ENSBTAG00000001945	79498980	79534600	10	ARG2	milk
ENSBTAG00000044420	79518283	79518392	10	U6	milk
ENSBTAG00000001948	79534828	79553034	10	VTI1B	milk
ENSBTAG00000001950	79556432	79566949	10	RDH11	milk
ENSBTAG00000012838	79579851	79589018	10	RDH12	milk
ENSBTAG00000014334	79599600	79667575	10	ZFYVE26	milk
ENSBTAG00000018971	79669849	80286850	10	RAD51B	milk
ENSBTAG00000045041	80127217	80127516	10	7SK	milk
ENSBTAG00000025434	80614620	80620778	10	ZFP36L1	milk
ENSBTAG00000018255	80672883	80775228	10	ACTN1	milk
ENSBTAG00000053659	80747987	80748093	10	U6	milk
ENSBTAG00000042977	80792865	80792971	10	U6	milk
ENSBTAG00000048519	80840987	80934684	10	DCAF5	milk
ENSBTAG00000010052	80994863	81025335	10	EXD2	milk
ENSBTAG00000009998	81046037	81147943	10	GALNT16	milk
ENSBTAG00000017798	81172307	81184975	10	ERH	milk
ENSBTAG00000029544	81180512	81180649	10	U2	milk
ENSBTAG00000017811	81185447	81228802	10	SLC39A9	milk
ENSBTAG00000008576	81245510	81276266	10	PLEKHD1	milk
ENSBTAG00000047101	81312454	81314550	10	CCDC177	milk
ENSBTAG00000003857	81344780	81439922	10	SUSD6	milk
ENSBTAG00000042896	81348892	81348994	10	U6	milk
ENSBTAG00000011596	81495740	81501121	10	SRSF5	milk
ENSBTAG00000001881	81503834	81526924	10	SLC10A1	milk
ENSBTAG00000030599	81593314	81739443	10	SMOC1	milk
ENSBTAG00000044273	81664705	81664809	10	U6	milk
ENSBTAG00000027080	81762305	81931753	10	SLC8A3	milk
ENSBTAG00000045774	81808771	81808871	10	5S_rRNA	milk
ENSBTAG00000007586	81981151	82020581	10	SYNJ2BP	milk
ENSBTAG00000030595	82020450	82060888	10	COX16	milk
ENSBTAG00000003715	82154116	82156081	10	ADAM21	milk
ENSBTAG00000006786	82158246	82227072	10	MED6	milk
ENSBTAG00000038377	82176146	82178847	10	ADAM20	milk
ENSBTAG00000045604	82281701	82314251	10	TTC9	milk
ENSBTAG00000005700	82375960	82454849	10	MAP3K9	milk
ENSBTAG00000012565	82525805	82704991	10	PCNX1	milk
ENSBTAG00000015805	82976926	83274389	10	SIPA1L1	milk
ENSBTAG00000048139	83522680	83522975	10	Metazoa_SRP	milk
ENSBTAG00000014189	83871181	84062445	10	RGS6	milk
ENSBTAG00000020490	103518410	103598058	11	NACC2	milk
ENSBTAG00000046939	103615330	103619159	11	TMEM250	milk
ENSBTAG00000011124	103681199	103687920	11	LHX3	milk
ENSBTAG00000011129	103691455	103716231	11	QSOX2	milk
ENSBTAG00000018799	103788091	103818405	11	GPSM1	milk
ENSBTAG00000012880	103822110	103824821	11	DNLZ	milk
ENSBTAG00000006572	103824220	103831359	11	CARD9	milk
ENSBTAG00000000054	103832673	103855230	11	SNAPC4	milk
ENSBTAG00000001352	103858845	103865112	11	ENTR1	milk
ENSBTAG00000001353	103865153	103875086	11	PMPCA	milk
ENSBTAG00000001354	103876330	103886130	11	INPP5E	milk
ENSBTAG00000023933	103886570	103916459	11	SEC16A	milk
ENSBTAG00000022799	103935364	103980160	11	NOTCH1	milk
ENSBTAG00000030278	104078014	104087183	11	EGFL7	milk
ENSBTAG00000029979	104085473	104085545	11	bta-mir-126	milk
ENSBTAG00000025161	104087838	104100209	11	AGPAT2	milk
ENSBTAG00000021928	104113961	104127351	11	DIPK1B	milk
ENSBTAG00000012525	104176840	104214809	11	ABO	milk
ENSBTAG00000049956	104181329	104181435	11	U6	milk
ENSBTAG00000011554	104240172	104246931	11	SURF6	milk
ENSBTAG00000011556	104249112	104255687	11	MED22	milk
ENSBTAG00000011559	104255845	104259161	11	RPL7A	milk
ENSBTAG00000043383	104256297	104256371	11	SNORD24	milk
ENSBTAG00000043101	104257030	104257100	11	SNORD24	milk
ENSBTAG00000043016	104257793	104257867	11	SNORD36	milk
ENSBTAG00000043341	104258594	104258658	11	SNORD36	milk
ENSBTAG00000030384	104259371	104263171	11	SURF1	milk
ENSBTAG00000000046	104263216	104266858	11	SURF2	milk
ENSBTAG00000051352	104267123	104278746	11	SURF4	milk
ENSBTAG00000004140	104285624	104303152	11	STKLD1	milk
ENSBTAG00000019721	104302962	104312184	11	REXO4	milk
ENSBTAG00000015093	104321394	104343538	11	ADAMTS13	milk
ENSBTAG00000015097	104352204	104361244	11	CACFD1	milk
ENSBTAG00000001824	104361551	104368899	11	SLC2A6	milk
ENSBTAG00000013242	104400006	104408077	11	MYMK	milk
ENSBTAG00000007492	104418528	104449657	11	ADAMTSL2	milk
ENSBTAG00000051577	104451933	104480865	11	FAM163B	milk
ENSBTAG00000004508	104498693	104518490	11	DBH	milk
ENSBTAG00000004510	104521668	104582043	11	SARDH	milk
ENSBTAG00000004511	104592021	104777976	11	VAV2	milk
ENSBTAG00000010582	104804414	104838104	11	BRD3	milk
ENSBTAG00000047031	104868346	104884495	11	WDR5	milk
ENSBTAG00000017851	105021683	105114871	11	RXRA	milk
ENSBTAG00000047998	105268089	105419303	11	COL5A1	milk
ENSBTAG00000048155	105440661	105450692	11	FCN1	milk
ENSBTAG00000038584	105560462	105581640	11	OLFM1	milk
ENSBTAG00000040490	11479616	11570661	13	CCDC3	milk
ENSBTAG00000034441	9649910	9878797	13	MACROD2	milk
ENSBTAG00000000939	10069353	10418278	13	KIF16B	milk
ENSBTAG00000052227	10302835	10302892	13	bta-mir-2285dj	milk
ENSBTAG00000027506	10562627	10576213	13	SNRPB2	milk
ENSBTAG00000000516	10585742	10589026	13	OTOR	milk
ENSBTAG00000000686	10697268	10705509	13	NANP	milk
ENSBTAG00000008650	11673965	12062665	13	CAMK1D	milk
ENSBTAG00000019511	12143250	12189634	13	CDC123	milk
ENSBTAG00000019509	12189401	12209716	13	NUDT5	milk
ENSBTAG00000019508	12212518	12235247	13	SEC61A2	milk
ENSBTAG00000000291	12236002	12281753	13	DHTKD1	milk
ENSBTAG00000000288	12300825	12396503	13	UPF2	milk
ENSBTAG00000039571	12436967	12479175	13	PROSER2	milk
ENSBTAG00000012235	732964	737292	14	SHARPIN	milk
ENSBTAG00000012232	738124	740518	14	CYC1	milk
ENSBTAG00000014610	750608	753850	14	GPAA1	milk
ENSBTAG00000014607	755134	757010	14	EXOSC4	milk
ENSBTAG00000017281	765421	774581	14	OPLAH	milk
ENSBTAG00000026350	778853	806391	14	SPATC1	milk
ENSBTAG00000000312	826740	830066	14	GRINA	milk
ENSBTAG00000009677	832766	839743	14	PARP10	milk
ENSBTAG00000011922	839972	896647	14	PLEC	milk
ENSBTAG00000044263	879199	879273	14	bta-mir-2309	milk
ENSBTAG00000045727	940689	955681	14	EPPK1	milk
ENSBTAG00000008079	961099	968482	14	NRBP2	milk
ENSBTAG00000037493	972914	986379	14	PUF60	milk
ENSBTAG00000008421	987039	1006477	14	SCRIB	milk
ENSBTAG00000048486	1006976	1027840	14	IQANK1	milk
ENSBTAG00000038682	1025239	1039266	14	FAM83H	milk
ENSBTAG00000019864	1040716	1066536	14	MAPK15	milk
ENSBTAG00000040360	1058869	1060642	14	CCDC166	milk
ENSBTAG00000045791	1071877	1073361	14	ZNF623	milk
ENSBTAG00000052590	1077714	1077766	14	bta-mir-193a-2	milk
ENSBTAG00000034691	1094043	1099107	14	GFUS	milk
ENSBTAG00000016810	1101602	1108734	14	PYCR3	milk
ENSBTAG00000048160	1111425	1113356	14	TIGD5	milk
ENSBTAG00000014643	1113551	1126356	14	EEF1D	milk
ENSBTAG00000014642	1127518	1131606	14	NAPRT	milk
ENSBTAG00000034613	1132386	1136717	14	MROH6	milk
ENSBTAG00000021474	1139890	1146602	14	GSDMD	milk
ENSBTAG00000021472	1153788	1215120	14	ZC3H3	milk
ENSBTAG00000026344	1225047	1226102	14	MAFA	milk
ENSBTAG00000002104	1262194	1269340	14	RHPN1	milk
ENSBTAG00000053896	1288010	1303745	14	TOP1MT	milk
ENSBTAG00000049014	1306431	1314744	14	ZNF696	milk
ENSBTAG00000003606	1323954	1335463	14	GLI4	milk
ENSBTAG00000011939	1359669	1363525	14	LY6H	milk
ENSBTAG00000017040	1422652	1426356	14	LY6E	milk
ENSBTAG00000004595	1513837	1542041	14	GML	milk
ENSBTAG00000054126	1550747	1558425	14	CYP11B1	milk
ENSBTAG00000034498	1655470	1658189	14	LY6D	milk
ENSBTAG00000005762	1669738	1672645	14	LYNX1	milk
ENSBTAG00000016210	1683800	1686606	14	LYPD2	milk
ENSBTAG00000016209	1689941	1691031	14	SLURP1	milk
ENSBTAG00000005063	1694331	1697806	14	THEM6	milk
ENSBTAG00000047022	1703032	1704595	14	PSCA	milk
ENSBTAG00000055204	1722022	1723608	14	JRK	milk
ENSBTAG00000021639	1741249	1743574	14	ARC	milk
ENSBTAG00000006385	1797368	1862330	14	ADGRB1	milk
ENSBTAG00000009974	1902552	2019963	14	TSNARE1	milk
ENSBTAG00000046467	2553480	2585780	14	PTP4A3	milk
ENSBTAG00000015985	2615166	2616251	14	GPR20	milk
ENSBTAG00000008597	2652445	2715564	14	SLC45A4	milk
ENSBTAG00000006132	2711735	2775154	14	DENND3	milk
ENSBTAG00000009578	2844134	3037063	14	PTK2	milk
ENSBTAG00000015334	16534435	16557231	14	ZHX1	milk
ENSBTAG00000015319	16566090	16583706	14	C14H8orf76	milk
ENSBTAG00000005877	16588055	16609466	14	FAM83A	milk
ENSBTAG00000021156	16631171	16698112	14	TBC1D31	milk
ENSBTAG00000020693	16714564	16738151	14	DERL1	milk
ENSBTAG00000026309	16772152	16792577	14	ZHX2	milk
ENSBTAG00000044730	17988052	17988165	14	U6	milk
ENSBTAG00000019892	18093101	18125211	14	HAS2	milk
ENSBTAG00000033128	30517937	30519618	14	CRH	milk
ENSBTAG00000016716	30687060	30688821	14	RRS1	milk
ENSBTAG00000004476	30690619	30723593	14	ADHFE1	milk
ENSBTAG00000002192	30748671	30774944	14	VXN	milk
ENSBTAG00000053995	30822296	30822402	14	U6	milk
ENSBTAG00000011981	30827578	30862362	14	MYBL1	milk
ENSBTAG00000006695	30874819	30899394	14	VCPIP1	milk
ENSBTAG00000013284	30994346	31055075	14	SGK3	milk
ENSBTAG00000000620	31063582	31102416	14	MCMDC2	milk
ENSBTAG00000011205	31135385	31180312	14	PPP1R42	milk
ENSBTAG00000028700	31193036	31193144	14	5S_rRNA	milk
ENSBTAG00000002784	31193319	31212995	14	COPS5	milk
ENSBTAG00000014689	31215536	31326500	14	CSPP1	milk
ENSBTAG00000014691	31303246	31456543	14	ARFGEF1	milk
ENSBTAG00000044080	31534789	31829014	14	CPA6	milk
ENSBTAG00000022169	31976746	32270936	14	PREX2	milk
ENSBTAG00000022588	32378189	32741893	14	C14H8orf34	milk
ENSBTAG00000004720	33382025	33475206	14	SULF1	milk
ENSBTAG00000032881	33489213	33635085	14	SLCO5A1	milk
ENSBTAG00000000060	33786654	33805075	14	PRDM14	milk
ENSBTAG00000020312	33837784	34119578	14	NCOA2	milk
ENSBTAG00000050325	33977972	33978024	14	bta-mir-2285bw	milk
ENSBTAG00000050330	34124661	34124767	14	U6	milk
ENSBTAG00000042529	34131641	34131746	14	U6	milk
ENSBTAG00000007562	34273501	34307287	14	TRAM1	milk
ENSBTAG00000001808	34328194	34360711	14	LACTB2	milk
ENSBTAG00000048138	34364687	34390720	14	XKR9	milk
ENSBTAG00000011298	34786252	35146514	14	EYA1	milk
ENSBTAG00000005404	35439046	35441608	14	MSC	milk
ENSBTAG00000002062	35611321	35666918	14	TRPA1	milk
ENSBTAG00000040496	35905091	36335697	14	KCNB2	milk
ENSBTAG00000054013	36050473	36050543	14	bta-mir-1603	milk
ENSBTAG00000043614	36374391	36374498	14	U6	milk
ENSBTAG00000032982	36382236	36425376	14	TERF1	milk
ENSBTAG00000017249	36436043	36467110	14	SBSPON	milk
ENSBTAG00000049035	36588567	36605837	14	C8orf89	milk
ENSBTAG00000020139	36623520	36627029	14	RPL7	milk
ENSBTAG00000020143	36628450	36655314	14	RDH10	milk
ENSBTAG00000002076	36760791	37064486	14	STAU2	milk
ENSBTAG00000045269	36801062	36801134	14	bta-mir-2284l	milk
ENSBTAG00000045113	37042799	37042886	14	U6	milk
ENSBTAG00000048843	37100594	37166729	14	UBE2W	milk
ENSBTAG00000050514	37196547	37220632	14	ELOC	milk
ENSBTAG00000012920	37225602	37233937	14	TMEM70	milk
ENSBTAG00000008864	37240839	37273887	14	LY96	milk
ENSBTAG00000051216	37365556	37365662	14	U6	milk
ENSBTAG00000008842	37502881	37595533	14	JPH1	milk
ENSBTAG00000012608	37626644	37645604	14	GDAP1	milk
ENSBTAG00000019587	38154415	38185904	14	PI15	milk
ENSBTAG00000004411	38295064	38345541	14	CRISPLD1	milk
ENSBTAG00000042995	39376441	39376543	14	U6	milk
ENSBTAG00000033268	39849340	40051390	14	ZFHX4	milk
ENSBTAG00000003885	40176054	40191397	14	PEX2	milk
ENSBTAG00000047079	41136481	41136585	14	U6	milk
ENSBTAG00000045131	41603448	41603550	14	U6	milk
ENSBTAG00000008150	41721020	41820938	14	PKIA	milk
ENSBTAG00000018902	41869658	41935413	14	ZC2HC1A	milk
ENSBTAG00000016284	41937221	41996546	14	IL7	milk
ENSBTAG00000020099	42811857	42870107	14	STMN2	milk
ENSBTAG00000015717	42969172	42972066	14	HEY1	milk
ENSBTAG00000001302	43120078	43222183	14	MRPS28	milk
ENSBTAG00000013700	34908876	34913559	16	BECN2	milk
ENSBTAG00000012462	34937151	34944966	16	MAP1LC3C	milk
ENSBTAG00000009396	34954133	35000907	16	EXO1	milk
ENSBTAG00000005200	35010242	35130360	16	WDR64	milk
ENSBTAG00000010803	35143253	35145208	16	CHML	milk
ENSBTAG00000014439	35178266	35246743	16	KMO	milk
ENSBTAG00000021688	35260924	35288027	16	FH	milk
ENSBTAG00000005410	35397169	35882504	16	RGS7	milk
ENSBTAG00000009938	36163970	36167373	16	XCL1	milk
ENSBTAG00000021211	36297418	36334185	16	DPT	milk
ENSBTAG00000002688	36759212	36784818	16	ATP1B1	milk
ENSBTAG00000042126	36773109	36773240	16	SNORA66	milk
ENSBTAG00000002689	36784549	37029908	16	NME7	milk
ENSBTAG00000002690	37030114	37052446	16	BLZF1	milk
ENSBTAG00000020264	37060066	37075789	16	CCDC181	milk
ENSBTAG00000020266	37095531	37128086	16	SLC19A2	milk
ENSBTAG00000017722	37159073	37238306	16	F5	milk
ENSBTAG00000020755	37241577	37284986	16	SELP	milk
ENSBTAG00000011515	37340131	37366443	16	SELL	milk
ENSBTAG00000007307	37372237	37384911	16	SELE	milk
ENSBTAG00000021671	37440402	37442731	16	METTL18	milk
ENSBTAG00000014793	37442916	37493120	16	C16H1orf112	milk
ENSBTAG00000014794	37492622	37534240	16	SCYL3	milk
ENSBTAG00000028273	37498632	37498749	16	5S_rRNA	milk
ENSBTAG00000017727	37552133	37694428	16	KIFAP3	milk
ENSBTAG00000042655	37697096	37697203	16	U6	milk
ENSBTAG00000021298	37760258	37778238	16	METTL11B	milk
ENSBTAG00000024525	47103751	47104811	16	HES3	milk
ENSBTAG00000048308	47112357	47119671	16	ICMT	milk
ENSBTAG00000009075	47120164	47137199	16	RNF207	milk
ENSBTAG00000014423	47144460	47152159	16	RPL22	milk
ENSBTAG00000040477	47167118	47225131	16	CHD5	milk
ENSBTAG00000008125	47231521	47298388	16	KCNAB2	milk
ENSBTAG00000008126	47331774	47463903	16	NPHP4	milk
ENSBTAG00000000792	48572113	48653428	16	AJAP1	milk
ENSBTAG00000024520	49204778	49211520	16	C16H1orf174	milk
ENSBTAG00000020015	49213732	49228876	16	DFFB	milk
ENSBTAG00000020014	49231571	49266317	16	CEP104	milk
ENSBTAG00000045373	49235905	49235979	16	bta-mir-2320	milk
ENSBTAG00000004738	49273661	49284772	16	LRRC47	milk
ENSBTAG00000045754	49286556	49290320	16	SMIM1	milk
ENSBTAG00000046007	49303365	49306839	16	CCDC27	milk
ENSBTAG00000005812	49329176	49404364	16	TP73	milk
ENSBTAG00000015859	49406150	49418212	16	WRAP73	milk
ENSBTAG00000015857	49419764	49422765	16	TPRG1L	milk
ENSBTAG00000030099	49472683	49472777	16	bta-mir-551a	milk
ENSBTAG00000020839	49436521	49536217	16	MEGF6	milk
ENSBTAG00000020837	49542330	49566060	16	ARHGEF16	milk
ENSBTAG00000018965	49578396	49632261	16	PRDM16	milk
ENSBTAG00000017929	50032369	50033784	16	ACTRT2	milk
ENSBTAG00000009349	50271751	50306501	16	MMEL1	milk
ENSBTAG00000001727	50307835	50310990	16	PRXL2B	milk
ENSBTAG00000043866	50311161	50311296	16	5S_rRNA	milk
ENSBTAG00000002483	50339379	50341218	16	HES5	milk
ENSBTAG00000002479	50343101	50358696	16	PANK4	milk
ENSBTAG00000002464	50361199	50426588	16	PLCH2	milk
ENSBTAG00000009309	50437154	50442749	16	PEX10	milk
ENSBTAG00000009307	50442765	50452928	16	RER1	milk
ENSBTAG00000009306	50453092	50502162	16	MORN1	milk
ENSBTAG00000053283	50520129	50520193	16	bta-mir-11974	milk
ENSBTAG00000012158	54730528	54762653	16	C16H1orf158	milk
ENSBTAG00000015373	54777644	54856765	16	AADACL3	milk
ENSBTAG00000004855	54932618	54942555	16	PRDX6	milk
ENSBTAG00000044117	55043280	55090916	16	ANKRD45	milk
ENSBTAG00000046799	55073726	55075616	16	TEX50	milk
ENSBTAG00000024485	55095155	55166521	16	KLHL20	milk
ENSBTAG00000006925	55179506	55203940	16	CENPL	milk
ENSBTAG00000004358	55204247	55232009	16	DARS2	milk
ENSBTAG00000043378	55234666	55234742	16	SNORD81	milk
ENSBTAG00000043268	55235873	55235953	16	SNORD79	milk
ENSBTAG00000042974	55237171	55237252	16	SNORD24	milk
ENSBTAG00000004361	55238448	55250178	16	ZBTB37	milk
ENSBTAG00000004362	55267223	55277874	16	SERPINC1	milk
ENSBTAG00000052708	55297385	55365823	16	RC3H1	milk
ENSBTAG00000042396	55448968	55449069	16	U6	milk
ENSBTAG00000027809	55481252	55578205	16	RABGAP1L	milk
ENSBTAG00000055112	55747309	55751660	16	GPR52	milk
ENSBTAG00000001107	56231860	56242610	16	CACYBP	milk
ENSBTAG00000001109	56248846	56268263	16	MRPS14	milk
ENSBTAG00000015650	56325447	56386531	16	TNN	milk
ENSBTAG00000011706	56545152	56764975	16	TNR	milk
ENSBTAG00000028880	56752306	56752416	16	5S_rRNA	milk
ENSBTAG00000021706	60088083	60101025	17	TBX3	milk
ENSBTAG00000011384	60228521	60317552	17	TBX5	milk
ENSBTAG00000031824	60618709	60739666	17	RBM19	milk
ENSBTAG00000003107	60981921	60991655	17	LHX5	milk
ENSBTAG00000008945	61005835	61018993	17	SDSL	milk
ENSBTAG00000031814	61030240	61040569	17	SDS	milk
ENSBTAG00000019040	61041318	61063762	17	PLBD2	milk
ENSBTAG00000016738	61085710	61123902	17	DTX1	milk
ENSBTAG00000016739	61125494	61163613	17	RASAL1	milk
ENSBTAG00000011924	61167481	61176138	17	CFAP73	milk
ENSBTAG00000011930	61176579	61194317	17	DDX54	milk
ENSBTAG00000011937	61195558	61199902	17	RITA1	milk
ENSBTAG00000001806	61200521	61225586	17	IQCD	milk
ENSBTAG00000011102	61225406	61284097	17	TPCN1	milk
ENSBTAG00000011103	61287674	61316764	17	SLC8B1	milk
ENSBTAG00000014628	61338202	61357849	17	OAS2	milk
ENSBTAG00000039861	61363053	61371004	17	OAS1Y	milk
ENSBTAG00000053807	61376225	61385129	17	OAS1X	milk
ENSBTAG00000037527	61394801	61402638	17	OAS1Z	milk
ENSBTAG00000004247	61409306	61473245	17	RPH3A	milk
ENSBTAG00000002048	61736442	61802172	17	PTPN11	milk
ENSBTAG00000042345	61775667	61775773	17	U6	milk
ENSBTAG00000031723	61837376	61843934	17	RPL6	milk
ENSBTAG00000008762	61854475	62022631	17	HECTD4	milk
ENSBTAG00000008761	62027374	62046790	17	TRAFD1	milk
ENSBTAG00000006666	62067802	62129018	17	NAA25	milk
ENSBTAG00000006665	62134583	62142059	17	ERP29	milk
ENSBTAG00000043619	62152474	62152578	17	U6	milk
ENSBTAG00000007013	5021192	5083084	19	TOM1L1	milk
ENSBTAG00000007015	5083534	5090035	19	COX11	milk
ENSBTAG00000016078	5115956	5315869	19	STXBP4	milk
ENSBTAG00000043089	5226338	5226437	19	U6	milk
ENSBTAG00000006618	5491500	5544055	19	HLF	milk
ENSBTAG00000000205	5612909	5642391	19	MMD	milk
ENSBTAG00000009292	6030318	6033208	19	TMEM100	milk
ENSBTAG00000052776	6050028	6050112	19	SNORD33	milk
ENSBTAG00000052832	6092255	6092339	19	SNORD33	milk
ENSBTAG00000048362	6190681	6190765	19	SNORD33	milk
ENSBTAG00000018706	6232166	6360656	19	PCTP	milk
ENSBTAG00000040282	7389042	7389740	19	NOG	milk
ENSBTAG00000035147	7612667	7637250	19	C19H17orf67	milk
ENSBTAG00000004449	7651698	7676942	19	DGKE	milk
ENSBTAG00000009948	7676446	7737220	19	TRIM25	milk
ENSBTAG00000017275	7765308	7787064	19	COIL	milk
ENSBTAG00000007893	7813172	7847068	19	SCPEP1	milk
ENSBTAG00000016972	18501132	18574408	19	RAB11FIP4	milk
ENSBTAG00000009354	18667321	18671399	19	EVI2A	milk
ENSBTAG00000009353	18674661	18683264	19	EVI2B	milk
ENSBTAG00000025213	18690773	18693479	19	OMG	milk
ENSBTAG00000011829	18763113	18873847	19	NF1	milk
ENSBTAG00000005008	18989423	19004078	19	WSB1	milk
ENSBTAG00000006601	19088871	19247444	19	KSR1	milk
ENSBTAG00000006846	19368210	19387215	19	LGALS9	milk
ENSBTAG00000006894	19388579	19429569	19	NOS2	milk
ENSBTAG00000033298	19487860	19503235	19	LYRM9	milk
ENSBTAG00000014825	19651228	19780827	19	NLK	milk
ENSBTAG00000008109	19806850	19814864	19	TMEM97	milk
ENSBTAG00000008110	19814952	19821909	19	IFT20	milk
ENSBTAG00000008115	19822153	19830834	19	TNFAIP1	milk
ENSBTAG00000008116	19826425	19841200	19	POLDIP2	milk
ENSBTAG00000008120	19841240	19846107	19	TMEM199	milk
ENSBTAG00000033270	19852996	19854571	19	SEBOX	milk
ENSBTAG00000016151	19855894	19858909	19	VTN	milk
ENSBTAG00000002816	19861214	19881877	19	SARM1	milk
ENSBTAG00000002817	19884289	19891906	19	SLC46A1	milk
ENSBTAG00000044525	19905572	19905671	19	SNORA70	milk
ENSBTAG00000008788	19943529	19967651	19	SLC13A2	milk
ENSBTAG00000013095	19977270	20005151	19	FOXN1	milk
ENSBTAG00000013096	20009504	20015204	19	UNC119	milk
ENSBTAG00000013098	20016185	20027945	19	PIGS	milk
ENSBTAG00000013099	20030282	20034197	19	ALDOC	milk
ENSBTAG00000013100	20034503	20053455	19	SPAG5	milk
ENSBTAG00000011984	20056746	20060305	19	RSKR	milk
ENSBTAG00000011988	20060814	20088152	19	KIAA0100	milk
ENSBTAG00000012845	20090371	20098195	19	SDF2	milk
ENSBTAG00000009036	20098012	20129719	19	SUPT6H	milk
ENSBTAG00000017268	20131148	20138974	19	PROCA1	milk
ENSBTAG00000046129	20139709	20143944	19	RAB34	milk
ENSBTAG00000045641	20146236	20146302	19	SNORD42	milk
ENSBTAG00000046394	20146383	20148654	19	RPL23A	milk
ENSBTAG00000006777	20148802	20151236	19	TLCD1	milk
ENSBTAG00000015535	20153121	20164116	19	NEK8	milk
ENSBTAG00000038990	20162947	20171072	19	TRAF4	milk
ENSBTAG00000047717	20174919	20228601	19	FAM222B	milk
ENSBTAG00000045484	20185532	20185628	19	5S_rRNA	milk
ENSBTAG00000015639	20232099	20238395	19	ERAL1	milk
ENSBTAG00000036414	20238525	20238595	19	bta-mir-451	milk
ENSBTAG00000029953	20238687	20238770	19	bta-mir-144	milk
ENSBTAG00000010073	20250827	20269068	19	FLOT2	milk
ENSBTAG00000052984	20253138	20253217	19	bta-mir-12059	milk
ENSBTAG00000013501	20269612	20274600	19	DHRS13	milk
ENSBTAG00000015976	20277136	20317115	19	PHF12	milk
ENSBTAG00000015979	20320602	20368883	19	SEZ6	milk
ENSBTAG00000007946	20406351	20419985	19	PIPOX	milk
ENSBTAG00000017380	20436390	20467849	19	MYO18A	milk
ENSBTAG00000042201	20543611	20543742	19	SNORA72	milk
ENSBTAG00000005352	20576451	20591495	19	CRYBA1	milk
ENSBTAG00000033077	20612946	20620127	19	NUFIP2	milk
ENSBTAG00000043316	20631461	20631567	19	U6	milk
ENSBTAG00000000827	20700379	20801731	19	TAOK1	milk
ENSBTAG00000025167	20816663	20821639	19	ABHD15	milk
ENSBTAG00000014687	20823068	20828587	19	TP53I13	milk
ENSBTAG00000012040	20829405	20843830	19	GIT1	milk
ENSBTAG00000001119	20847902	20864213	19	ANKRD13B	milk
ENSBTAG00000001120	20865348	20873587	19	CORO6	milk
ENSBTAG00000044956	20871847	20871918	19	bta-mir-2334	milk
ENSBTAG00000011011	20882415	21124185	19	SSH2	milk
ENSBTAG00000042873	20922062	20922169	19	U6	milk
ENSBTAG00000019122	21175356	21193833	19	EFCAB5	milk
ENSBTAG00000019341	21237162	21283030	19	NSRP1	milk
ENSBTAG00000019349	21290410	21323440	19	SLC6A4	milk
ENSBTAG00000021370	21333634	21374924	19	BLMH	milk
ENSBTAG00000002609	21398194	21413013	19	TMIGD1	milk
ENSBTAG00000019162	22060689	22065001	19	MRM3	milk
ENSBTAG00000019160	22065122	22084876	19	GLOD4	milk
ENSBTAG00000050210	22069218	22069286	19	bta-mir-2335	milk
ENSBTAG00000013393	22088342	22096721	19	GEMIN4	milk
ENSBTAG00000013395	22088603	22089801	19	DBIL5	milk
ENSBTAG00000046273	22097877	22106826	19	TLCD3A	milk
ENSBTAG00000018126	22125877	22249140	19	VPS53	milk
ENSBTAG00000044395	22253976	22254051	19	bta-mir-2336	milk
ENSBTAG00000006606	22265770	22271125	19	RFLNB	milk
ENSBTAG00000029295	22285575	22285686	19	5S_rRNA	milk
ENSBTAG00000039819	22301377	22440866	19	RPH3AL	milk
ENSBTAG00000025140	22472035	22494825	19	DOC2B	milk
ENSBTAG00000005664	22514070	22548856	19	YWHAE	milk
ENSBTAG00000005665	22566859	22586884	19	CRK	milk
ENSBTAG00000001332	22596199	22621272	19	MYO1C	milk
ENSBTAG00000011479	22622695	22641597	19	INPP5K	milk
ENSBTAG00000011480	22646310	22678320	19	PITPNA	milk
ENSBTAG00000044568	22663799	22663899	19	U6	milk
ENSBTAG00000011482	22690663	22730143	19	SLC43A2	milk
ENSBTAG00000011483	22738997	22749219	19	SCARF1	milk
ENSBTAG00000038889	22749344	22753428	19	RILP	milk
ENSBTAG00000011488	22753897	22786458	19	PRPF8	milk
ENSBTAG00000011490	22805337	22807839	19	TLCD2	milk
ENSBTAG00000011491	22820015	22831944	19	WDR81	milk
ENSBTAG00000020859	22832192	22840471	19	SERPINF2	milk
ENSBTAG00000009705	22848049	22859852	19	SERPINF1	milk
ENSBTAG00000009708	22860572	22898946	19	SMYD4	milk
ENSBTAG00000009711	22899633	22946071	19	RPA1	milk
ENSBTAG00000012302	22977112	23051959	19	RTN4RL1	milk
ENSBTAG00000009376	23055699	23065906	19	DPH1	milk
ENSBTAG00000047926	23064483	23065876	19	OVCA2	milk
ENSBTAG00000036391	23071137	23071247	19	bta-mir-212	milk
ENSBTAG00000025130	23073729	23079162	19	HIC1	milk
ENSBTAG00000000267	23080158	23280691	19	SMG6	milk
ENSBTAG00000054216	23092412	23092491	19	bta-mir-2337	milk
ENSBTAG00000043786	23128526	23128633	19	U6	milk
ENSBTAG00000004223	23279266	23297617	19	SRR	milk
ENSBTAG00000004225	23296346	23307681	19	TSR1	milk
ENSBTAG00000045500	23307813	23345953	19	SGSM2	milk
ENSBTAG00000025129	23350891	23367411	19	MNT	milk
ENSBTAG00000052543	23377238	23377287	19	bta-mir-12041	milk
ENSBTAG00000017440	23381477	23453261	19	METTL16	milk
ENSBTAG00000016806	23512801	23581162	19	PAFAH1B1	milk
ENSBTAG00000011786	23586772	23608018	19	CLUH	milk
ENSBTAG00000020000	23651043	23866131	19	RAP1GAP2	milk
ENSBTAG00000052339	23878826	23879785	19	OR1D3B	milk
ENSBTAG00000054909	23889407	23890342	19	OR1D3	milk
ENSBTAG00000039018	23914679	23915734	19	OR1G1	milk
ENSBTAG00000050539	23928920	23929858	19	OR1A1	milk
ENSBTAG00000050394	23935800	23936738	19	OR1A1D	milk
ENSBTAG00000039633	23947330	23948259	19	OR1A1C	milk
ENSBTAG00000049743	23974883	23974989	19	U6	milk
ENSBTAG00000019391	23977636	23981623	19	OR1P1	milk
ENSBTAG00000055314	24021135	24051219	19	OR3A1	milk
ENSBTAG00000037529	24115817	24116896	19	OR1R1P	milk
ENSBTAG00000049018	24119728	24120678	19	OR1E1F	milk
ENSBTAG00000049224	24131679	24132623	19	OR1E1H	milk
ENSBTAG00000054200	24139174	24140118	19	OR1E2B	milk
ENSBTAG00000054980	24148321	24149265	19	OR1E2	milk
ENSBTAG00000047458	24164068	24165009	19	OR1E1I	milk
ENSBTAG00000054966	24170657	24171601	19	OR1E1G	milk
ENSBTAG00000015763	24190707	24212643	19	SPATA22	milk
ENSBTAG00000003629	24214152	24235481	19	ASPA	milk
ENSBTAG00000000020	24239065	24273712	19	TRPV3	milk
ENSBTAG00000018880	24279228	24301269	19	TRPV1	milk
ENSBTAG00000000829	24321971	24339712	19	SHPK	milk
ENSBTAG00000000831	24339844	24360349	19	CTNS	milk
ENSBTAG00000000833	24360140	24365269	19	TAX1BP3	milk
ENSBTAG00000025121	24365491	24366340	19	EMC6	milk
ENSBTAG00000015258	24368861	24384507	19	P2RX5	milk
ENSBTAG00000015264	24392539	24437306	19	ITGAE	milk
ENSBTAG00000032372	24398955	24401936	19	HASPIN	milk
ENSBTAG00000016621	24462679	24488625	19	NCBP3	milk
ENSBTAG00000007166	24494098	24523107	19	CAMKK1	milk
ENSBTAG00000007169	24528313	24545951	19	P2RX1	milk
ENSBTAG00000014806	24551813	24586083	19	ATP2A3	milk
ENSBTAG00000016316	24617657	24710635	19	ZZEF1	milk
ENSBTAG00000016319	24711205	24716946	19	CYB5D2	milk
ENSBTAG00000021091	24725920	24776748	19	ANKFY1	milk
ENSBTAG00000014433	24797195	24884781	19	UBE2G1	milk
ENSBTAG00000016175	24936774	24976487	19	SPNS3	milk
ENSBTAG00000007429	24986777	25023355	19	SPNS2	milk
ENSBTAG00000007430	25024913	25039465	19	MYBBP1A	milk
ENSBTAG00000007436	25040641	25043546	19	GGT6	milk
ENSBTAG00000007437	25055643	25071385	19	TEKT1	milk
ENSBTAG00000020605	25091088	25113142	19	SMTNL2	milk
ENSBTAG00000018345	25139357	25147638	19	FBXO39	milk
ENSBTAG00000011343	25148636	25166951	19	XAF1	milk
ENSBTAG00000004680	25181428	25204840	19	SLC13A5	milk
ENSBTAG00000051989	25228423	25228800	19	C17orf100	milk
ENSBTAG00000054943	25228815	25237222	19	MED31	milk
ENSBTAG00000054776	25236222	25238973	19	TXNDC17	milk
ENSBTAG00000015593	25244080	25297667	19	KIAA0753	milk
ENSBTAG00000002982	25321703	25411010	19	PITPNM3	milk
ENSBTAG00000002981	25412105	25416732	19	PIMREG	milk
ENSBTAG00000008318	25422472	25431855	19	AIPL1	milk
ENSBTAG00000015656	25642885	25687060	19	WSCD1	milk
ENSBTAG00000020433	26027728	26059636	19	NLRP1	milk
ENSBTAG00000020432	26068309	26073084	19	MIS12	milk
ENSBTAG00000020431	26073451	26082008	19	DERL2	milk
ENSBTAG00000032083	26092262	26109309	19	DHX33	milk
ENSBTAG00000012739	26114946	26120375	19	C1QBP	milk
ENSBTAG00000025149	26120560	26128006	19	RPAIN	milk
ENSBTAG00000011507	26128009	26149670	19	NUP88	milk
ENSBTAG00000044450	26131673	26131748	19	bta-mir-199c	milk
ENSBTAG00000011505	26149862	26246571	19	RABEP1	milk
ENSBTAG00000055017	26281863	26301133	19	SCIMP	milk
ENSBTAG00000003699	26344237	26351333	19	ZFP3	milk
ENSBTAG00000001349	26390112	26412206	19	KIF1C	milk
ENSBTAG00000008593	26414113	26419319	19	INCA1	milk
ENSBTAG00000008591	26418173	26434463	19	CAMTA2	milk
ENSBTAG00000008590	26434654	26438799	19	SPAG7	milk
ENSBTAG00000005534	26437553	26447840	19	ENO3	milk
ENSBTAG00000004915	26447390	26450242	19	PFN1	milk
ENSBTAG00000004913	26450718	26455554	19	RNF167	milk
ENSBTAG00000004910	26455453	26458255	19	SLC25A11	milk
ENSBTAG00000004909	26460494	26462445	19	GP1BA	milk
ENSBTAG00000004908	26484296	26489324	19	CHRNE	milk
ENSBTAG00000047992	26487421	26488183	19	C19H17orf107	milk
ENSBTAG00000004907	26489830	26537129	19	MINK1	milk
ENSBTAG00000013392	26543144	26556510	19	PLD2	milk
ENSBTAG00000013390	26564847	26567068	19	PSMB6	milk
ENSBTAG00000048034	26571233	26572537	19	GLTPD2	milk
ENSBTAG00000045946	26574918	26576224	19	VMO1	milk
ENSBTAG00000003733	26575856	26583222	19	TM4SF5	milk
ENSBTAG00000018316	26609543	26614671	19	ZMYND15	milk
ENSBTAG00000031998	26615705	26620061	19	CXCL16	milk
ENSBTAG00000018314	26619637	26621469	19	MED11	milk
ENSBTAG00000018315	26621508	26669665	19	PELP1	milk
ENSBTAG00000035587	26634449	26643103	19	ARRB2	milk
ENSBTAG00000044862	26664518	26664590	19	bta-mir-2338	milk
ENSBTAG00000002633	54497005	54676832	19	SEPTIN9	milk
ENSBTAG00000013677	54705353	54755623	19	SEC14L1	milk
ENSBTAG00000049139	54798624	54798685	19	bta-mir-6516	milk
ENSBTAG00000005104	54906180	54972843	19	MGAT5B	milk
ENSBTAG00000018260	55014709	55043048	19	MFSD11	milk
ENSBTAG00000018258	55043351	55047192	19	SRSF2	milk
ENSBTAG00000044138	55046996	55052712	19	METTL23	milk
ENSBTAG00000019153	55052720	55060447	19	JMJD6	milk
ENSBTAG00000001998	55121131	55140468	19	ST6GALNAC1	milk
ENSBTAG00000015255	55174502	55193764	19	ST6GALNAC2	milk
ENSBTAG00000005556	55217714	55227282	19	CYGB	milk
ENSBTAG00000003436	55249957	55274837	19	RHBDF2	milk
ENSBTAG00000050098	55288432	55290366	19	AANAT	milk
ENSBTAG00000020115	55299835	55349164	19	UBE2O	milk
ENSBTAG00000008507	55350377	55354150	19	SPHK1	milk
ENSBTAG00000030172	55387190	55413082	19	PRPSAP1	milk
ENSBTAG00000030173	55416033	55440784	19	QRICH2	milk
ENSBTAG00000013792	55443082	55449253	19	UBALD2	milk
ENSBTAG00000016240	55464958	55539900	19	RNF157	milk
ENSBTAG00000007916	55541080	55545858	19	FOXJ1	milk
ENSBTAG00000007910	55560758	55581189	19	EXOC7	milk
ENSBTAG00000007906	55578491	55582703	19	ZACN	milk
ENSBTAG00000024910	55583910	55586715	19	GALR2	milk
ENSBTAG00000009228	55592401	55617440	19	SRP68	milk
ENSBTAG00000010517	55626318	55644114	19	EVPL	milk
ENSBTAG00000010509	55644953	55657739	19	CDK3	milk
ENSBTAG00000044038	55649348	55661354	19	TEN1	milk
ENSBTAG00000030174	55669917	55690559	19	ACOX1	milk
ENSBTAG00000030175	55694918	55716391	19	FBF1	milk
ENSBTAG00000044918	55711417	55711519	19	U6	milk
ENSBTAG00000022009	55721539	55726175	19	MRPL38	milk
ENSBTAG00000022006	55727639	55732562	19	TRIM65	milk
ENSBTAG00000018920	55741272	55745803	19	TRIM47	milk
ENSBTAG00000008634	55760647	55769045	19	WBP2	milk
ENSBTAG00000013556	55770279	55785637	19	UNC13D	milk
ENSBTAG00000016287	55785615	55817832	19	UNK	milk
ENSBTAG00000024909	55821418	55823783	19	H3-3B	milk
ENSBTAG00000014964	55833248	55840035	19	GALK1	milk
ENSBTAG00000018169	55840138	55872606	19	ITGB4	milk
ENSBTAG00000011717	55881837	55915877	19	SAP30BP	milk
ENSBTAG00000011715	55916749	55945997	19	RECQL5	milk
ENSBTAG00000047510	55926566	55927989	19	SMIM6	milk
ENSBTAG00000010758	55932583	55939531	19	SMIM5	milk
ENSBTAG00000020067	55984816	56020314	19	LLGL2	milk
ENSBTAG00000000824	56020690	56027838	19	TSEN54	milk
ENSBTAG00000007220	56028993	56043211	19	CASKIN2	milk
ENSBTAG00000007217	56044033	56058416	19	TMEM94	milk
ENSBTAG00000043339	56099393	56099495	19	U6	milk
ENSBTAG00000004736	56117146	56181857	19	GRB2	milk
ENSBTAG00000000202	56205866	56217750	19	SLC25A19	milk
ENSBTAG00000030168	56219006	56223201	19	MIF4GD	milk
ENSBTAG00000016133	56222482	56226605	19	MRPS7	milk
ENSBTAG00000016128	56226171	56240464	19	GGA3	milk
ENSBTAG00000016126	56241099	56269017	19	NUP85	milk
ENSBTAG00000030169	56285455	56294354	19	SUMO2	milk
ENSBTAG00000030170	56301937	56318233	19	JPT1	milk
ENSBTAG00000011527	56318393	56320652	19	NT5C	milk
ENSBTAG00000014799	56320659	56335696	19	ARMC7	milk
ENSBTAG00000001110	56339626	56360049	19	SLC16A5	milk
ENSBTAG00000021231	56387312	56398710	19	KCTD2	milk
ENSBTAG00000021227	56398798	56404689	19	ATP5PD	milk
ENSBTAG00000003303	56419751	56426828	19	MRPL58	milk
ENSBTAG00000039466	56432269	56444629	19	CDR2L	milk
ENSBTAG00000010809	56455015	56475733	19	HID1	milk
ENSBTAG00000040111	56476437	56483642	19	OTOP3	milk
ENSBTAG00000021257	56490534	56499714	19	OTOP2	milk
ENSBTAG00000017252	56501076	56504816	19	USH1G	milk
ENSBTAG00000017242	56520577	56536561	19	FADS6	milk
ENSBTAG00000006525	56542648	56554189	19	FDXR	milk
ENSBTAG00000040042	56555365	56571477	19	GRIN2C	milk
ENSBTAG00000011389	56577202	56647063	19	TMEM104	milk
ENSBTAG00000053909	56648056	56652832	19	NAT9	milk
ENSBTAG00000011382	56653907	56671068	19	SLC9A3R1	milk
ENSBTAG00000051684	56659656	56659762	19	U6	milk
ENSBTAG00000008092	56672776	56740010	19	RAB37	milk
ENSBTAG00000050726	56866880	56875156	19	CD300H	milk
ENSBTAG00000052102	56900173	56913469	19	CD300LB	milk
ENSBTAG00000000812	56935114	56953144	19	CD300A	milk
ENSBTAG00000018663	56971845	57152217	19	GPRC5C	milk
ENSBTAG00000048415	57036059	57041099	19	GPR142	milk
ENSBTAG00000030166	57046406	57074416	19	BTBD17	milk
ENSBTAG00000004617	57052694	57110943	19	KIF19	milk
ENSBTAG00000016732	57115962	57146541	19	DNAI2	milk
ENSBTAG00000011007	57151008	57186696	19	TTYH2	milk
ENSBTAG00000030164	57192444	57196471	19	RPL38	milk
ENSBTAG00000047075	57868356	57868692	19	7SK	milk
ENSBTAG00000044195	57874966	58018225	19	SDK2	milk
ENSBTAG00000053044	58037532	58058085	19	CDC42EP4	milk
ENSBTAG00000006089	58084841	58095624	19	C19H17orf80	milk
ENSBTAG00000006088	58095733	58114837	19	FAM104A	milk
ENSBTAG00000006087	58115492	58127648	19	COG1	milk
ENSBTAG00000017136	58153872	58154978	19	SSTR2	milk
ENSBTAG00000008101	51911490	52419336	8	PCSK5	fat
ENSBTAG00000019345	52453482	52459253	8	RFK	fat
ENSBTAG00000012757	52522641	52568603	8	GCNT1	fat
ENSBTAG00000012991	52760745	52887222	8	PRUNE2	fat
ENSBTAG00000032983	53064146	53065420	8	FOXB2	fat
ENSBTAG00000021127	53465620	53665709	8	GNA14	fat
ENSBTAG00000017338	59176689	59182194	8	FAM205C	fat
ENSBTAG00000012809	59245071	59267220	8	PHF24	fat
ENSBTAG00000054568	59272246	59272352	8	U6	fat
ENSBTAG00000018318	59277670	59286526	8	DNAJB5	fat
ENSBTAG00000015000	59321791	59336523	8	VCP	fat
ENSBTAG00000015005	59337760	59343676	8	FANCG	fat
ENSBTAG00000044135	59345169	59351847	8	PIGO	fat
ENSBTAG00000011388	59358080	59361681	8	STOML2	fat
ENSBTAG00000011394	59362241	59373813	8	FAM214B	fat
ENSBTAG00000011397	59373966	59599764	8	UNC13B	fat
ENSBTAG00000011403	59723669	59785504	8	RUSC2	fat
ENSBTAG00000049403	59769431	59769489	8	bta-mir-2285da	fat
ENSBTAG00000032509	59785446	59787520	8	FAM166B	fat
ENSBTAG00000011406	59795969	59801419	8	TESK1	fat
ENSBTAG00000011409	59799960	59808752	8	CD72	fat
ENSBTAG00000011411	59827546	59829096	8	SIT1	fat
ENSBTAG00000042458	59833118	59833395	8	RNase_MRP	fat
ENSBTAG00000011413	59833726	59836253	8	CCDC107	fat
ENSBTAG00000011416	59836548	59840144	8	ARHGEF39	fat
ENSBTAG00000011420	59849175	59855369	8	CA9	fat
ENSBTAG00000011424	59856503	59864645	8	TPM2	fat
ENSBTAG00000050230	59867623	59867679	8	bta-mir-12021	fat
ENSBTAG00000025868	59869867	59901292	8	TLN1	fat
ENSBTAG00000011429	59901572	59905938	8	CREB3	fat
ENSBTAG00000011431	59901585	59921540	8	GBA2	fat
ENSBTAG00000011433	59917058	59922869	8	RGP1	fat
ENSBTAG00000038777	59921093	59922048	8	MSMP	fat
ENSBTAG00000011434	59956219	59974722	8	NPR2	fat
ENSBTAG00000011442	59974305	59977270	8	SPAG8	fat
ENSBTAG00000011444	59979689	59981974	8	HINT2	fat
ENSBTAG00000005222	59988842	59998097	8	FAM221B	fat
ENSBTAG00000011445	60003644	60027284	8	TMEM8B	fat
ENSBTAG00000053732	60030737	60031708	8	OR13E1	fat
ENSBTAG00000052564	60071969	60072943	8	OR13E10	fat
ENSBTAG00000052220	60081288	60082226	8	OR13J1C	fat
ENSBTAG00000048744	60099008	60099946	8	OR13J1F	fat
ENSBTAG00000053868	60118665	60119603	8	OR13J1	fat
ENSBTAG00000054526	60151322	60152260	8	OR13J1D	fat
ENSBTAG00000049192	60168923	60169861	8	OR13J1G	fat
ENSBTAG00000052875	60180940	60181902	8	OR13E12	fat
ENSBTAG00000054837	60187709	60188647	8	OR13J1B	fat
ENSBTAG00000055183	60215210	60215554	8	HRCT1	fat
ENSBTAG00000050436	60220090	60220317	8	SPAAR	fat
ENSBTAG00000049084	60258993	60259952	8	OR13C11	fat
ENSBTAG00000036921	60263895	60264010	8	5S_rRNA	fat
ENSBTAG00000052921	60269272	60270231	8	OR13C7	fat
ENSBTAG00000054503	60277689	60278648	8	OR13C7L	fat
ENSBTAG00000051473	60286972	60287928	8	OR13C7B	fat
ENSBTAG00000049595	60306438	60307397	8	OR13C7J	fat
ENSBTAG00000000076	60326356	60410644	8	RECK	fat
ENSBTAG00000000078	60421784	60442493	8	GLIPR2	fat
ENSBTAG00000021696	60445847	60448238	8	CCIN	fat
ENSBTAG00000001137	60474074	60491846	8	CLTA	fat
ENSBTAG00000001142	60494277	60528253	8	GNE	fat
ENSBTAG00000043344	60550350	60550481	8	SNORA70	fat
ENSBTAG00000005519	60593718	60713864	8	RNF38	fat
ENSBTAG00000021686	60775331	60848414	8	MELK	fat
ENSBTAG00000019866	19635324	19782189	13	NRP1	fat
ENSBTAG00000015910	19971622	20014497	13	ITGB1	fat
ENSBTAG00000043964	20313813	20334424	13	ARL5B	fat
ENSBTAG00000045189	21274937	21275043	13	U6	fat
ENSBTAG00000009475	21312388	21747796	13	PLXDC2	fat
ENSBTAG00000050788	21520935	21520994	13	bta-mir-2285dl-2	fat
ENSBTAG00000013339	22100371	22214013	13	NEBL	fat
ENSBTAG00000046646	22617865	22617934	13	bta-mir-2285d	fat
ENSBTAG00000044047	22728357	22731125	13	SKIDA1	fat
ENSBTAG00000044074	22747480	22954556	13	MLLT10	fat
ENSBTAG00000033315	22968650	23148498	13	DNAJC1	fat
ENSBTAG00000003589	23425839	23429696	13	COMMD3	fat
ENSBTAG00000015584	23430468	23440823	13	BMI1	fat
ENSBTAG00000033291	23455035	23517704	13	SPAG6	fat
ENSBTAG00000018033	23622885	23808450	13	PIP4K2A	fat
ENSBTAG00000051222	23626687	23626767	13	bta-mir-2285k-2	fat
ENSBTAG00000044698	23795910	23796015	13	U5	fat
ENSBTAG00000042808	23890368	23890473	13	U6	fat
ENSBTAG00000043527	23903331	23903427	13	Y_RNA	fat
ENSBTAG00000020929	23964738	24056173	13	ARMC3	fat
ENSBTAG00000044112	24115799	24140844	13	MSRB2	fat
ENSBTAG00000047315	24204540	24206301	13	PTF1A	fat
ENSBTAG00000047752	24387958	24389403	13	OTUD1	fat
ENSBTAG00000044362	24660835	24661104	13	7SK	fat
ENSBTAG00000018395	24880913	25411834	13	KIAA1217	fat
ENSBTAG00000015569	25808009	25844085	13	ENKUR	fat
ENSBTAG00000051543	25816735	25816841	13	U6	fat
ENSBTAG00000009117	25851589	25853835	13	THNSL1	fat
ENSBTAG00000023920	25958776	26260117	13	GPR158	fat
ENSBTAG00000002123	26492604	26661536	13	MYO3A	fat
ENSBTAG00000008056	26665423	26728690	13	GAD2	fat
ENSBTAG00000003640	26756928	26764493	13	GJD4	fat
ENSBTAG00000052989	26785273	26787345	13	FZD8	fat
ENSBTAG00000016401	27800706	27840043	13	OPTN	fat
ENSBTAG00000016406	27854518	27891168	13	MCM10	fat
ENSBTAG00000054631	27897057	27904337	13	UCMA	fat
ENSBTAG00000007700	27975607	27996366	13	PHYH	fat
ENSBTAG00000008821	28007772	28034343	13	SEPHS1	fat
ENSBTAG00000020800	28142114	28228457	13	BEND7	fat
ENSBTAG00000017244	28284941	28340069	13	PRPF18	fat
ENSBTAG00000008279	28351256	28679615	13	FRMD4A	fat
ENSBTAG00000046467	2553480	2585780	14	PTP4A3	fat
ENSBTAG00000015985	2615166	2616251	14	GPR20	fat
ENSBTAG00000008597	2652445	2715564	14	SLC45A4	fat
ENSBTAG00000006132	2711735	2775154	14	DENND3	fat
ENSBTAG00000009578	2844134	3037063	14	PTK2	fat
ENSBTAG00000001579	3055942	3138226	14	AGO2	fat
ENSBTAG00000020226	3153138	3156593	14	CHRAC1	fat
ENSBTAG00000013955	3200372	3587738	14	TRAPPC9	fat
ENSBTAG00000045371	3267822	3267949	14	5S_rRNA	fat
ENSBTAG00000053968	3310118	3310175	14	bta-mir-12027	fat
ENSBTAG00000047488	3615121	3712832	14	KCNK9	fat
ENSBTAG00000002181	6400724	6544685	14	KHDRBS3	fat
ENSBTAG00000029987	7041138	7041207	14	bta-mir-30d	fat
ENSBTAG00000029972	7045567	7045654	14	bta-mir-30b	fat
ENSBTAG00000017731	7126583	7265632	14	ZFAT	fat
ENSBTAG00000001156	7865552	7951420	14	ST3GAL1	fat
ENSBTAG00000000711	8073208	8129604	14	NDRG1	fat
ENSBTAG00000000707	8137189	8169248	14	CCN4	fat
ENSBTAG00000007828	8250306	8315788	14	SLA	fat
ENSBTAG00000007823	8217490	8453614	14	TG	fat
ENSBTAG00000006869	8470928	8543137	14	PHF20L1	fat
ENSBTAG00000017138	8558256	8587613	14	TMEM71	fat
ENSBTAG00000010548	8601623	8672683	14	LRRC6	fat
ENSBTAG00000020667	8738181	9029965	14	KCNQ3	fat
ENSBTAG00000034196	9051285	9075583	14	HHLA1	fat
ENSBTAG00000047272	8562129	8562590	19	CCDC182	fat
ENSBTAG00000012366	8655164	8661689	19	MRPS23	fat
ENSBTAG00000007147	8670138	8760139	19	CUEDC1	fat
ENSBTAG00000004193	8775705	8787368	19	VEZF1	fat
ENSBTAG00000014766	8806081	8809808	19	SRSF1	fat
ENSBTAG00000025313	8885982	8893225	19	DYNLL2	fat
ENSBTAG00000034963	9146071	9161341	19	MKS1	fat
ENSBTAG00000012780	9202920	9247946	19	LPO	fat
ENSBTAG00000051884	9225449	9225555	19	U6	fat
ENSBTAG00000011616	9247562	9259279	19	MPO	fat
ENSBTAG00000043039	9260932	9261035	19	U6	fat
ENSBTAG00000046321	9281063	9297960	19	TSPOAP1	fat
ENSBTAG00000029982	9301432	9301518	19	bta-mir-142	fat
ENSBTAG00000049588	9315341	9320588	19	SUPT4H1	fat
ENSBTAG00000020119	9320780	9386860	19	RNF43	fat
ENSBTAG00000001166	9393890	9436547	19	HSF5	fat
ENSBTAG00000015352	9445435	9470249	19	MTMR4	fat
ENSBTAG00000015368	9471938	9483948	19	SEPTIN4	fat
ENSBTAG00000010167	9512391	9662512	19	TEX14	fat
ENSBTAG00000028359	9572654	9572868	19	U3	fat
ENSBTAG00000036927	9580320	9580479	19	U3	fat
ENSBTAG00000048412	9584017	9584230	19	U3	fat
ENSBTAG00000028696	9601108	9601318	19	U3	fat
ENSBTAG00000049798	9605036	9605249	19	U3	fat
ENSBTAG00000049206	9610983	9611198	19	U3	fat
ENSBTAG00000051285	9625022	9625185	19	U1	fat
ENSBTAG00000003280	9625617	9626163	19	MGC137055	fat
ENSBTAG00000049501	9631701	9631864	19	U1	fat
ENSBTAG00000036997	9637583	9637762	19	U1	fat
ENSBTAG00000052158	9650526	9650689	19	U1	fat
ENSBTAG00000051291	9651703	9651866	19	U1	fat
ENSBTAG00000015036	9662183	9693917	19	RAD51C	fat
ENSBTAG00000010788	9720415	9936721	19	PPM1E	fat
ENSBTAG00000043781	9790421	9790534	19	5S_rRNA	fat
ENSBTAG00000048325	9889125	9889231	19	U6	fat
ENSBTAG00000021677	9938267	10089721	19	TRIM37	fat
ENSBTAG00000021680	10094307	10124864	19	SKA2	fat
ENSBTAG00000030066	10111632	10111745	19	bta-mir-454	fat
ENSBTAG00000029787	10121293	10121377	19	bta-mir-301a	fat
ENSBTAG00000021681	10125434	10153162	19	PRR11	fat
ENSBTAG00000003365	10161453	10231394	19	SMG8	fat
ENSBTAG00000019806	10299297	10362632	19	YPEL2	fat
ENSBTAG00000017868	10531071	10582764	19	DHX40	fat
ENSBTAG00000016708	10595786	10660521	19	CLTC	fat
ENSBTAG00000016710	10665274	10674104	19	PTRH2	fat
ENSBTAG00000011623	10674179	10802801	19	VMP1	fat
ENSBTAG00000001290	10816976	10840892	19	TUBD1	fat
ENSBTAG00000016851	10841303	10878409	19	RPS6KB1	fat
ENSBTAG00000009747	10882985	10893524	19	RNFT1	fat
ENSBTAG00000011721	11057705	11151673	19	MED13	fat
ENSBTAG00000012070	11169421	11225797	19	INTS2	fat
ENSBTAG00000012068	11232242	11410164	19	BRIP1	fat
ENSBTAG00000009968	11607447	11633858	19	TBX4	fat
ENSBTAG00000014278	11683158	11692577	19	TBX2	fat
ENSBTAG00000002663	11982264	12286297	19	BCAS3	fat
ENSBTAG00000043437	12288964	12289068	19	U6	fat
ENSBTAG00000009427	12299125	12359979	19	PPM1D	fat
ENSBTAG00000004489	12448418	12504606	19	APPBP2	fat
ENSBTAG00000018391	12521668	12532887	19	C19H17orf64	fat
ENSBTAG00000043422	12677241	12677342	19	U6	fat
ENSBTAG00000020089	12577140	12778987	19	USP32	fat
ENSBTAG00000017969	12803073	12811847	19	CA4	fat
ENSBTAG00000012672	12843752	12850362	19	ZNHIT3	fat
ENSBTAG00000012675	12850548	12884004	19	MYO19	fat
ENSBTAG00000034396	12884510	12887667	19	PIGW	fat
ENSBTAG00000010290	12895739	12928293	19	GGNBP2	fat
ENSBTAG00000010297	12930324	12940525	19	DHRS11	fat
ENSBTAG00000010311	12941110	12950393	19	MRM1	fat
ENSBTAG00000018204	29483027	29507056	19	MYH1	fat
ENSBTAG00000007090	29510066	29536488	19	MYH2	fat
ENSBTAG00000011803	29601526	29622481	19	MYH3	fat
ENSBTAG00000021780	29645573	29668006	19	SCO1	fat
ENSBTAG00000046919	29667889	29675257	19	ADPRM	fat
ENSBTAG00000003958	29676159	29693442	19	TMEM220	fat
ENSBTAG00000046290	29772446	29772853	19	PIRT	fat
ENSBTAG00000022509	30328605	30613943	19	DNAH9	fat
ENSBTAG00000004675	30616167	30640005	19	ZNF18	fat
ENSBTAG00000012103	30648997	30726936	19	MAP2K4	fat
ENSBTAG00000030109	30697356	30697455	19	bta-mir-744	fat
ENSBTAG00000035706	31097343	31183209	19	MYOCD	fat
ENSBTAG00000021938	31200392	31360769	19	ARHGAP44	fat
ENSBTAG00000021939	31362746	31378583	19	ELAC2	fat
ENSBTAG00000044265	31369306	31369377	19	bta-mir-2339	fat
ENSBTAG00000031107	31738492	31823297	19	HS3ST3A1	fat
ENSBTAG00000017790	34106728	34115094	19	B9D1	fat
ENSBTAG00000017771	34117303	34168722	19	EPN2	fat
ENSBTAG00000003707	34193450	34214693	19	GRAP	fat
ENSBTAG00000003700	34214709	34270099	19	SLC5A10	fat
ENSBTAG00000003705	34230241	34260820	19	FAM83G	fat
ENSBTAG00000014858	34274658	34296563	19	PRPSAP2	fat
ENSBTAG00000017094	34334364	34350038	19	SHMT1	fat
ENSBTAG00000017090	34353294	34358390	19	SMCR8	fat
ENSBTAG00000017087	34359100	34379578	19	TOP3A	fat
ENSBTAG00000017081	34382621	34386321	19	MIEF2	fat
ENSBTAG00000016161	34386823	34398726	19	FLII	fat
ENSBTAG00000004635	34398896	34413732	19	LLGL1	fat
ENSBTAG00000025046	34422370	34439576	19	ALKBH5	fat
ENSBTAG00000006517	34497627	34506489	19	DRG2	fat
ENSBTAG00000008802	34509785	34524187	19	GID4	fat
ENSBTAG00000008801	34524223	34536057	19	ATPAF2	fat
ENSBTAG00000008798	34536462	34556509	19	DRC3	fat
ENSBTAG00000003983	34556866	34625228	19	TOM1L2	fat
ENSBTAG00000007884	34633133	34649213	19	SREBF1	fat
ENSBTAG00000036437	34647548	34647641	19	bta-mir-33b	fat
ENSBTAG00000004768	34650992	34752887	19	RAI1	fat
ENSBTAG00000016432	34780764	34816442	19	PEMT	fat
ENSBTAG00000020520	34819717	34821443	19	RASD1	fat
ENSBTAG00000020517	34822995	34828048	19	MED9	fat
ENSBTAG00000030820	34870103	34882343	19	NT5M	fat
ENSBTAG00000018973	34886735	34905324	19	COPS3	fat
ENSBTAG00000008010	34915672	34932182	19	FLCN	fat
ENSBTAG00000008009	34939346	34942156	19	PLD6	fat
ENSBTAG00000007866	32224904	32266041	19	HS3ST3B1	fat
ENSBTAG00000019070	32755609	32781362	19	PMP22	fat
ENSBTAG00000003802	32815735	32849990	19	TEKT3	fat
ENSBTAG00000031084	32923502	32946876	19	CDRT4	fat
ENSBTAG00000042416	32975785	32976105	19	7SK	fat
ENSBTAG00000048965	32980813	32993563	19	TVP23B	fat
ENSBTAG00000000943	33071705	33086901	19	ZNF286A	fat
ENSBTAG00000031071	33088756	33101488	19	ZNF624	fat
ENSBTAG00000049358	33124844	33137313	19	ZNF287	fat
ENSBTAG00000025078	33175247	33209224	19	LRRC75A	fat
ENSBTAG00000003014	33213076	33230717	19	TRPV2	fat
ENSBTAG00000017246	33249951	33251848	19	UBB	fat
ENSBTAG00000013273	33284684	33326707	19	PIGL	fat
ENSBTAG00000013271	33326801	33442361	19	NCOR1	fat
ENSBTAG00000013270	33444096	33470553	19	TTC19	fat
ENSBTAG00000044099	33472383	33481997	19	ZSWIM7	fat
ENSBTAG00000007581	33482107	33502631	19	ADORA2B	fat
ENSBTAG00000000928	33522158	33592103	19	SPECC1	fat
ENSBTAG00000045261	33653093	33653189	19	U6	fat
ENSBTAG00000003439	33740771	33784070	19	AKAP10	fat
ENSBTAG00000030977	33821553	33860333	19	ULK2	fat
ENSBTAG00000021113	33880139	33886171	19	ALDH3A1	fat
ENSBTAG00000038548	33898320	33918228	19	SLC47A2	fat
ENSBTAG00000039161	33919849	33936140	19	ALDH3A2	fat
ENSBTAG00000000540	34063776	34069380	19	RNF112	fat
ENSBTAG00000006187	34082571	34085106	19	MFAP4	fat
ENSBTAG00000001014	34084511	34090250	19	MAPK7	fat
ENSBTAG00000010534	34949651	35042578	19	MPRIP	fat
ENSBTAG00000015298	35095243	35118131	19	TNFRSF13B	fat
ENSBTAG00000008978	35124073	35142894	19	USP22	fat
ENSBTAG00000010559	35165031	35212185	19	DHRS7B	fat
ENSBTAG00000010566	35212505	35235654	19	TMEM11	fat
ENSBTAG00000010576	35255751	35273731	19	MAP2K3	fat
ENSBTAG00000020061	35328653	35363115	19	KCNJ12	fat
ENSBTAG00000020629	35453978	35513087	19	UTP18	fat
ENSBTAG00000009407	35512988	35577544	19	MBTD1	fat
ENSBTAG00000047186	35584422	35588719	19	NME2	fat
ENSBTAG00000004651	35594173	35605444	19	NME1	fat
ENSBTAG00000012293	35645114	35794345	19	SPAG9	fat
ENSBTAG00000000546	35883032	35886936	19	TOB1	fat
ENSBTAG00000000731	35907559	35913414	19	WFIKKN2	fat
ENSBTAG00000025183	35981207	35987326	19	ANKRD40CL	fat
ENSBTAG00000002279	35993171	36018642	19	LUC7L3	fat
ENSBTAG00000002267	36026569	36046087	19	ANKRD40	fat
ENSBTAG00000020070	36047549	36095574	19	ABCC3	fat
ENSBTAG00000009835	36102387	36164028	19	CACNA1G	fat
ENSBTAG00000004155	36171006	36179075	19	SPATA20	fat
ENSBTAG00000015893	36182898	36192550	19	EPN3	fat
ENSBTAG00000014355	36193752	36216596	19	MYCBPAP	fat
ENSBTAG00000004723	48368410	48482779	19	TEX2	fat
ENSBTAG00000012066	48541625	48619840	19	PECAM1	fat
ENSBTAG00000007409	48618991	48639790	19	MILR1	fat
ENSBTAG00000052240	45849428	45859038	19	SPPL2C	fat
ENSBTAG00000017512	45883594	46004542	19	MAPT	fat
ENSBTAG00000012564	46008699	46179281	19	KANSL1	fat
ENSBTAG00000002726	46204190	46261649	19	CDC27	fat
ENSBTAG00000021916	46285322	46300142	19	MYL4	fat
ENSBTAG00000009987	46329945	46392416	19	ITGB3	fat
ENSBTAG00000006943	46829680	46862871	19	EFCAB3	fat
ENSBTAG00000009458	46867505	46878724	19	METTL2A	fat
ENSBTAG00000015713	46911925	47034030	19	TLK2	fat
ENSBTAG00000015739	47043679	47102832	19	MRC2	fat
ENSBTAG00000004637	47110902	47203442	19	MARCHF10	fat
ENSBTAG00000004249	47441495	47758825	19	TANC2	fat
ENSBTAG00000020810	47767184	47779681	19	CYB561	fat
ENSBTAG00000024950	47798389	47819083	19	ACE	fat
ENSBTAG00000016613	47841787	47864567	19	KCNH6	fat
ENSBTAG00000003500	47867635	47898831	19	DCAF7	fat
ENSBTAG00000009885	47901885	47908689	19	TACO1	fat
ENSBTAG00000008151	47912961	47973784	19	MAP3K3	fat
ENSBTAG00000008154	47975191	47977056	19	LIMD2	fat
ENSBTAG00000000056	47979733	48007680	19	STRADA	fat
ENSBTAG00000011834	48011800	48032907	19	CCDC47	fat
ENSBTAG00000021058	48043369	48071078	19	DDX42	fat
ENSBTAG00000021060	48069139	48077245	19	FTSJ3	fat
ENSBTAG00000021061	48077622	48082227	19	PSMC5	fat
ENSBTAG00000021062	48082267	48091889	19	SMARCD2	fat
ENSBTAG00000048610	48086371	48086469	19	bta-mir-10173	fat
ENSBTAG00000024947	48100055	48108406	19	TCAM1	fat
ENSBTAG00000017220	48117957	48119752	19	GH1	fat
ENSBTAG00000044204	48132030	48135645	19	CD79B	fat
ENSBTAG00000004770	48140003	48192876	19	SCN4A	fat
ENSBTAG00000016799	48273414	48350809	19	ERN1	fat
ENSBTAG00000012225	48950358	48960311	19	KPNA2	fat
ENSBTAG00000014598	48997281	49127850	19	BPTF	fat
ENSBTAG00000015951	49175977	49194768	19	NOL11	fat
ENSBTAG00000044269	49282797	49282907	19	U6	fat
ENSBTAG00000028692	49460369	49460486	19	5S_rRNA	fat
ENSBTAG00000002423	49494955	49515377	19	PSMD12	fat
ENSBTAG00000004787	49624451	49639773	19	METRNL	fat
ENSBTAG00000052072	49662140	49766195	19	B3GNTL1	fat
ENSBTAG00000015414	49768681	49927209	19	TBCD	fat
ENSBTAG00000044470	49803703	49803763	19	bta-mir-2344	fat
ENSBTAG00000015406	49854334	49863765	19	ZNF750	fat
ENSBTAG00000042663	49908998	49909201	19	SNORA73	fat
ENSBTAG00000015390	49934833	49943162	19	FN3KRP	fat
ENSBTAG00000015387	49958836	49984090	19	RAB40B	fat
ENSBTAG00000003695	49991652	50015614	19	WDR45B	fat
ENSBTAG00000003687	50030249	50079424	19	FOXK2	fat
ENSBTAG00000018178	50101209	50118199	19	NARF	fat
ENSBTAG00000018176	50123077	50129117	19	CYBC1	fat
ENSBTAG00000018175	50124642	50146170	19	HEXD	fat
ENSBTAG00000018172	50145952	50162298	19	OGFOD3	fat
ENSBTAG00000050500	50211873	50211935	19	bta-mir-2345	fat
ENSBTAG00000048385	50246011	50246073	19	bta-mir-2345	fat
ENSBTAG00000050141	50288584	50288646	19	bta-mir-2345	fat
ENSBTAG00000024915	50302442	50330000	19	SECTM1A	fat
ENSBTAG00000055072	50329997	50330059	19	bta-mir-2345	fat
ENSBTAG00000038910	50338357	50345634	19	SECTM1	fat
ENSBTAG00000053090	50406969	50407031	19	bta-mir-2345	fat
ENSBTAG00000011359	50542282	50545928	19	CD7	fat
ENSBTAG00000019986	50597224	50631413	19	CSNK1D	fat
ENSBTAG00000017461	50634317	50642204	19	SLC16A3	fat
ENSBTAG00000019321	50662216	50773701	19	CCDC57	fat
ENSBTAG00000015980	50775674	50796012	19	FASN	fat
ENSBTAG00000047760	50809985	50815680	19	DUS1L	fat
ENSBTAG00000019317	50814166	50821416	19	GPS1	fat
ENSBTAG00000011575	50821475	50826744	19	RFNG	fat
ENSBTAG00000047043	50854405	50856944	19	DCXR	fat
ENSBTAG00000022927	50863256	50879273	19	RAC3	fat
ENSBTAG00000008747	50873199	50876290	19	DCXR	fat
ENSBTAG00000004111	50879326	50887717	19	LRRC45	fat
ENSBTAG00000004108	50887829	50891455	19	CENPX	fat
ENSBTAG00000004632	50892622	50920822	19	ASPSCR1	fat
ENSBTAG00000044643	50907254	50907332	19	bta-mir-2346	fat
ENSBTAG00000053558	50931392	50942268	19	NOTUM	fat
ENSBTAG00000000044	50953006	50956142	19	MYADML2	fat
ENSBTAG00000000042	50957969	50962684	19	PYCR1	fat
ENSBTAG00000000040	50967339	50972885	19	MAFG	fat
ENSBTAG00000000039	50976407	50982602	19	SIRT7	fat
ENSBTAG00000001868	50982926	50990089	19	PCYT2	fat
ENSBTAG00000053746	50984772	50984830	19	bta-mir-2347	fat
ENSBTAG00000013898	50992167	50992784	19	NPB	fat
ENSBTAG00000001937	50994951	51000136	19	ANAPC11	fat
ENSBTAG00000008498	50999623	51004298	19	ALYREF	fat
ENSBTAG00000030209	51024277	51028502	19	ARHGDIA	fat
ENSBTAG00000006045	51034066	51044560	19	P4HB	fat
ENSBTAG00000024929	51048368	51050321	19	PPP1R27	fat
ENSBTAG00000019812	51050656	51058641	19	MCRIP1	fat
ENSBTAG00000003786	51063960	51072587	19	GCGR	fat
ENSBTAG00000000417	51118070	51122495	19	MRPL12	fat
ENSBTAG00000000411	51123898	51137090	19	HGS	fat
ENSBTAG00000053129	51137131	51139166	19	ARL16	fat
ENSBTAG00000000356	51148536	51154185	19	CCDC137	fat
ENSBTAG00000000355	51154298	51156611	19	OXLD1	fat
ENSBTAG00000000354	51158511	51160605	19	PDE6G	fat
ENSBTAG00000040573	51161792	51165910	19	TSPAN10	fat
ENSBTAG00000019105	51171780	51221977	19	NPLOC4	fat
ENSBTAG00000019104	51224646	51233871	19	FAAP100	fat
ENSBTAG00000024932	51236231	51242016	19	FSCN2	fat
ENSBTAG00000006189	51259300	51262303	19	ACTG1	fat
ENSBTAG00000047677	51261145	51261228	19	bta-mir-3533	fat
ENSBTAG00000016776	51302716	51357264	19	BAHCC1	fat
ENSBTAG00000043745	51380231	51380555	19	7SK	fat
ENSBTAG00000018271	51437111	51478799	19	SLC38A10	fat
ENSBTAG00000019972	51483169	51493993	19	TEPSIN	fat
ENSBTAG00000000875	51500747	51517013	19	CEP131	fat
ENSBTAG00000019049	51538083	51576183	19	AATK	fat
ENSBTAG00000029775	51569617	51569708	19	bta-mir-338	fat
ENSBTAG00000019044	51578606	51642239	19	BAIAP2	fat
ENSBTAG00000038745	51669524	51676812	19	CHMP6	fat
ENSBTAG00000002883	51687441	52010821	19	RPTOR	fat
ENSBTAG00000036851	51745971	51746115	19	U1	fat
ENSBTAG00000015339	52036079	52115032	19	ENDOV	fat
ENSBTAG00000008940	52059956	52066350	19	NPTX1	fat
ENSBTAG00000053481	52237407	52237487	19	bta-mir-10164	fat
ENSBTAG00000015276	52406402	52424135	19	SLC26A11	fat
ENSBTAG00000015267	52424174	52431354	19	SGSH	fat
ENSBTAG00000015261	52431399	52468644	19	CARD14	fat
ENSBTAG00000049551	52462926	52463226	19	Metazoa_SRP	fat
ENSBTAG00000016023	52468335	52480600	19	EIF4A3	fat
ENSBTAG00000016021	52483395	52499075	19	GAA	fat
ENSBTAG00000016017	52500266	52544223	19	CCDC40	fat
ENSBTAG00000003192	52544478	52628757	19	TBC1D16	fat
ENSBTAG00000049156	52701295	52707712	19	CBX4	fat
ENSBTAG00000009107	52742477	52745844	19	CBX8	fat
ENSBTAG00000038306	52751728	52760319	19	CBX2	fat
ENSBTAG00000001965	52796377	52801434	19	ENPP7	fat
ENSBTAG00000006280	53005648	53334641	19	RBFOX3	fat
ENSBTAG00000006277	53335620	53347068	19	ENGASE	fat
ENSBTAG00000006276	53358290	53366382	19	C1QTNF1	fat
ENSBTAG00000009991	53391266	53406328	19	CANT1	fat
ENSBTAG00000001368	53416674	53427208	19	LGALS3BP	fat
ENSBTAG00000010899	53460671	53514937	19	TIMP2	fat
ENSBTAG00000021505	53522615	53553993	19	USP36	fat
ENSBTAG00000006663	53565765	53643768	19	CYTH1	fat
ENSBTAG00000045449	53603270	53603334	19	bta-mir-2349	fat
ENSBTAG00000044681	53633077	53633180	19	U6	fat
ENSBTAG00000000920	53691404	53787907	19	DNAH17	fat
ENSBTAG00000000675	53787203	53824616	19	PGS1	fat
ENSBTAG00000008441	53840159	53840858	19	SOCS3	fat
ENSBTAG00000024926	53928092	53933612	19	TMEM235	fat
ENSBTAG00000013573	53940667	53947960	19	BIRC5	fat
ENSBTAG00000007125	53954985	53977477	19	AFMID	fat
ENSBTAG00000007121	53977498	53991174	19	TK1	fat
ENSBTAG00000019069	53992203	53995976	19	SYNGR2	fat
ENSBTAG00000019067	54013443	54024053	19	TMC8	fat
ENSBTAG00000018661	54025900	54048017	19	TMC6	fat
ENSBTAG00000044955	54038763	54038841	19	bta-mir-2348	fat
ENSBTAG00000018658	54051772	54124386	19	TNRC6C	fat
ENSBTAG00000002633	54497005	54676832	19	SEPTIN9	fat
ENSBTAG00000013677	54705353	54755623	19	SEC14L1	fat
ENSBTAG00000049139	54798624	54798685	19	bta-mir-6516	fat
ENSBTAG00000005104	54906180	54972843	19	MGAT5B	fat
ENSBTAG00000018260	55014709	55043048	19	MFSD11	fat
ENSBTAG00000018258	55043351	55047192	19	SRSF2	fat
ENSBTAG00000044138	55046996	55052712	19	METTL23	fat
ENSBTAG00000019153	55052720	55060447	19	JMJD6	fat
ENSBTAG00000001998	55121131	55140468	19	ST6GALNAC1	fat
ENSBTAG00000015255	55174502	55193764	19	ST6GALNAC2	fat
ENSBTAG00000005556	55217714	55227282	19	CYGB	fat
ENSBTAG00000003436	55249957	55274837	19	RHBDF2	fat
ENSBTAG00000050098	55288432	55290366	19	AANAT	fat
ENSBTAG00000020115	55299835	55349164	19	UBE2O	fat
ENSBTAG00000008507	55350377	55354150	19	SPHK1	fat
ENSBTAG00000030172	55387190	55413082	19	PRPSAP1	fat
ENSBTAG00000030173	55416033	55440784	19	QRICH2	fat
ENSBTAG00000013792	55443082	55449253	19	UBALD2	fat
ENSBTAG00000016240	55464958	55539900	19	RNF157	fat
ENSBTAG00000007916	55541080	55545858	19	FOXJ1	fat
ENSBTAG00000007910	55560758	55581189	19	EXOC7	fat
ENSBTAG00000007906	55578491	55582703	19	ZACN	fat
ENSBTAG00000024910	55583910	55586715	19	GALR2	fat
ENSBTAG00000009228	55592401	55617440	19	SRP68	fat
ENSBTAG00000010517	55626318	55644114	19	EVPL	fat
ENSBTAG00000010509	55644953	55657739	19	CDK3	fat
ENSBTAG00000044038	55649348	55661354	19	TEN1	fat
ENSBTAG00000030174	55669917	55690559	19	ACOX1	fat
ENSBTAG00000030175	55694918	55716391	19	FBF1	fat
ENSBTAG00000044918	55711417	55711519	19	U6	fat
ENSBTAG00000022009	55721539	55726175	19	MRPL38	fat
ENSBTAG00000022006	55727639	55732562	19	TRIM65	fat
ENSBTAG00000018920	55741272	55745803	19	TRIM47	fat
ENSBTAG00000008634	55760647	55769045	19	WBP2	fat
ENSBTAG00000013556	55770279	55785637	19	UNC13D	fat
ENSBTAG00000016287	55785615	55817832	19	UNK	fat
ENSBTAG00000024909	55821418	55823783	19	H3-3B	fat
ENSBTAG00000014964	55833248	55840035	19	GALK1	fat
ENSBTAG00000018169	55840138	55872606	19	ITGB4	fat
ENSBTAG00000011717	55881837	55915877	19	SAP30BP	fat
ENSBTAG00000011715	55916749	55945997	19	RECQL5	fat
ENSBTAG00000047510	55926566	55927989	19	SMIM6	fat
ENSBTAG00000010758	55932583	55939531	19	SMIM5	fat
ENSBTAG00000020067	55984816	56020314	19	LLGL2	fat
ENSBTAG00000000824	56020690	56027838	19	TSEN54	fat
ENSBTAG00000007220	56028993	56043211	19	CASKIN2	fat
ENSBTAG00000007217	56044033	56058416	19	TMEM94	fat
ENSBTAG00000043339	56099393	56099495	19	U6	fat
ENSBTAG00000004736	56117146	56181857	19	GRB2	fat
ENSBTAG00000000202	56205866	56217750	19	SLC25A19	fat
ENSBTAG00000030168	56219006	56223201	19	MIF4GD	fat
ENSBTAG00000016133	56222482	56226605	19	MRPS7	fat
ENSBTAG00000016128	56226171	56240464	19	GGA3	fat
ENSBTAG00000016126	56241099	56269017	19	NUP85	fat
ENSBTAG00000030169	56285455	56294354	19	SUMO2	fat
ENSBTAG00000030170	56301937	56318233	19	JPT1	fat
ENSBTAG00000011527	56318393	56320652	19	NT5C	fat
ENSBTAG00000014799	56320659	56335696	19	ARMC7	fat
ENSBTAG00000001110	56339626	56360049	19	SLC16A5	fat
ENSBTAG00000021231	56387312	56398710	19	KCTD2	fat
ENSBTAG00000021227	56398798	56404689	19	ATP5PD	fat
ENSBTAG00000003303	56419751	56426828	19	MRPL58	fat
ENSBTAG00000039466	56432269	56444629	19	CDR2L	fat
ENSBTAG00000010809	56455015	56475733	19	HID1	fat
ENSBTAG00000040111	56476437	56483642	19	OTOP3	fat
ENSBTAG00000021257	56490534	56499714	19	OTOP2	fat
ENSBTAG00000017252	56501076	56504816	19	USH1G	fat
ENSBTAG00000017242	56520577	56536561	19	FADS6	fat
ENSBTAG00000006525	56542648	56554189	19	FDXR	fat
ENSBTAG00000040042	56555365	56571477	19	GRIN2C	fat
ENSBTAG00000011389	56577202	56647063	19	TMEM104	fat
ENSBTAG00000053909	56648056	56652832	19	NAT9	fat
ENSBTAG00000011382	56653907	56671068	19	SLC9A3R1	fat
ENSBTAG00000051684	56659656	56659762	19	U6	fat
ENSBTAG00000008092	56672776	56740010	19	RAB37	fat
ENSBTAG00000050726	56866880	56875156	19	CD300H	fat
ENSBTAG00000052102	56900173	56913469	19	CD300LB	fat
ENSBTAG00000000812	56935114	56953144	19	CD300A	fat
ENSBTAG00000018663	56971845	57152217	19	GPRC5C	fat
ENSBTAG00000048415	57036059	57041099	19	GPR142	fat
ENSBTAG00000030166	57046406	57074416	19	BTBD17	fat
ENSBTAG00000004617	57052694	57110943	19	KIF19	fat
ENSBTAG00000016732	57115962	57146541	19	DNAI2	fat
ENSBTAG00000011007	57151008	57186696	19	TTYH2	fat
ENSBTAG00000030164	57192444	57196471	19	RPL38	fat
ENSBTAG00000005225	107708193	107734428	5	RAD52	prot
ENSBTAG00000013658	107784433	108049841	5	ERC1	prot
ENSBTAG00000052374	108103411	108113877	5	FBXL14	prot
ENSBTAG00000054367	108138474	108154024	5	WNT5B	prot
ENSBTAG00000009050	108180786	108225416	5	ADIPOR2	prot
ENSBTAG00000021994	108232092	108297995	5	CACNA2D4	prot
ENSBTAG00000021995	108245440	108259303	5	LRTM2	prot
ENSBTAG00000030285	108315553	108358134	5	DCP1B	prot
ENSBTAG00000010660	108446722	108792612	5	CACNA1C	prot
ENSBTAG00000011067	108808131	108823757	5	IL17RA	prot
ENSBTAG00000016995	108838763	108849972	5	HDHD5	prot
ENSBTAG00000017313	108855713	108879525	5	ADA2	prot
ENSBTAG00000009704	108937842	109051118	5	CECR2	prot
ENSBTAG00000050587	108961099	108961205	5	U6	prot
ENSBTAG00000014238	109061445	109082272	5	ATP6V1E1	prot
ENSBTAG00000013956	109082265	109133396	5	BCL2L13	prot
ENSBTAG00000013988	109136740	109154244	5	BID	prot
ENSBTAG00000048271	109160003	109274608	5	MICAL3	prot
ENSBTAG00000011826	109353912	109361691	5	PEX26	prot
ENSBTAG00000044778	109365612	109365710	5	U6	prot
ENSBTAG00000018530	109375096	109394480	5	TUBA8	prot
ENSBTAG00000030258	109423829	109432050	5	CDC42EP1	prot
ENSBTAG00000021615	109432450	109438746	5	LGALS2	prot
ENSBTAG00000006464	109458483	109477483	5	GGA1	prot
ENSBTAG00000030257	109484519	109497008	5	SH3BP1	prot
ENSBTAG00000030255	109498401	109504537	5	PDXP	prot
ENSBTAG00000015089	109512489	109515793	5	LGALS1	prot
ENSBTAG00000051118	109519065	109526829	5	NOL12	prot
ENSBTAG00000044897	109521558	109521624	5	bta-mir-2438	prot
ENSBTAG00000002539	109532805	109591861	5	TRIOBP	prot
ENSBTAG00000044720	109588749	109588808	5	bta-mir-2285ca	prot
ENSBTAG00000008434	109621889	109634246	5	GCAT	prot
ENSBTAG00000008857	109630804	109639001	5	GALR3	prot
ENSBTAG00000010789	109643325	109653939	5	ANKRD54	prot
ENSBTAG00000054955	109644749	109644808	5	bta-mir-12001	prot
ENSBTAG00000036393	109653907	109654002	5	bta-mir-658	prot
ENSBTAG00000010790	109662810	109683993	5	EIF3L	prot
ENSBTAG00000012818	29911322	30142653	6	PDLIM5	prot
ENSBTAG00000053334	29990590	29990701	6	Y_RNA	prot
ENSBTAG00000043657	30119684	30119970	6	7SK	prot
ENSBTAG00000046888	30244484	30244750	6	Metazoa_SRP	prot
ENSBTAG00000017073	30269614	30303214	6	HPGDS	prot
ENSBTAG00000017061	30308257	30398980	6	SMARCAD1	prot
ENSBTAG00000002895	30714651	30716815	6	ATOH1	prot
ENSBTAG00000046413	30780273	31540156	6	GRID2	prot
ENSBTAG00000043680	36893387	36893702	8	7SK	prot
ENSBTAG00000015963	37095276	37096906	8	DMAC1	prot
ENSBTAG00000043987	37733103	38109966	8	KDM4C	prot
ENSBTAG00000025903	38219989	38308310	8	GLDC	prot
ENSBTAG00000020815	38320192	38392701	8	UHRF2	prot
ENSBTAG00000011160	38437521	38440175	8	TPD52L3	prot
ENSBTAG00000018347	38472459	38546405	8	IL33	prot
ENSBTAG00000012168	38675449	38678766	8	RANBP6	prot
ENSBTAG00000047550	38683243	38791351	8	KIAA2026	prot
ENSBTAG00000007440	38803157	38815530	8	MLANA	prot
ENSBTAG00000015607	38886868	38948728	8	ERMP1	prot
ENSBTAG00000001283	38949554	39091202	8	RIC1	prot
ENSBTAG00000033316	39092704	39211677	8	PDCD1LG2	prot
ENSBTAG00000043615	39130362	39130464	8	U6	prot
ENSBTAG00000000095	39246075	39263677	8	CD274	prot
ENSBTAG00000017530	39279965	39316564	8	PLGRKT	prot
ENSBTAG00000006651	39351712	39362934	8	INSL6	prot
ENSBTAG00000012047	39381277	39499024	8	JAK2	prot
ENSBTAG00000042325	40009183	40009290	8	U6	prot
ENSBTAG00000045466	40311803	40311872	8	bta-mir-2471	prot
ENSBTAG00000045064	40620793	40620866	8	bta-mir-2470	prot
ENSBTAG00000000819	41012203	41258537	8	RFX3	prot
ENSBTAG00000013357	41655032	41696334	8	PUM3	prot
ENSBTAG00000017884	41747613	41761077	8	KCNV2	prot
ENSBTAG00000018517	41826623	41860757	8	VLDLR	prot
ENSBTAG00000007494	42369825	42549632	8	SMARCA2	prot
ENSBTAG00000044341	42534231	42534317	8	U6	prot
ENSBTAG00000045233	45210527	45210619	8	5S_rRNA	prot
ENSBTAG00000001306	45222654	45244974	8	FXN	prot
ENSBTAG00000011770	45284977	45412774	8	TJP2	prot
ENSBTAG00000011173	45469516	45532469	8	FAM189A2	prot
ENSBTAG00000008877	45576614	45814041	8	APBA1	prot
ENSBTAG00000005826	45852527	45894473	8	PTAR1	prot
ENSBTAG00000033396	45949379	46053409	8	C8H9orf135	prot
ENSBTAG00000017369	46233994	46396740	8	MAMDC2	prot
ENSBTAG00000018437	46411542	46530522	8	SMC5	prot
ENSBTAG00000016229	46586710	46611498	8	KLF9	prot
ENSBTAG00000047378	46642180	46642257	8	bta-mir-2285i	prot
ENSBTAG00000007778	46715833	46817682	8	TRPM3	prot
ENSBTAG00000050253	46960953	47024220	8	TRPM3	prot
ENSBTAG00000029862	46962508	46962613	8	bta-mir-204	prot
ENSBTAG00000005090	47923884	48006056	8	CEMIP2	prot
ENSBTAG00000006816	48108615	48157205	8	ABHD17B	prot
ENSBTAG00000006831	48157841	48230524	8	C8H9orf85	prot
ENSBTAG00000011545	48359127	48483138	8	GDA	prot
ENSBTAG00000009417	48589473	48599969	8	ZFAND5	prot
ENSBTAG00000018778	48909585	48978400	8	TMC1	prot
ENSBTAG00000008103	49053228	49106706	8	ALDH1A1	prot
ENSBTAG00000015978	49321220	49339587	8	ANXA1	prot
ENSBTAG00000021699	50559389	50763952	8	RORB	prot
ENSBTAG00000033076	50870453	50910988	8	TRPM6	prot
ENSBTAG00000013231	51044476	51050554	8	C8H9orf40	prot
ENSBTAG00000000256	57533899	57625114	8	TLE1	prot
ENSBTAG00000017338	59176689	59182194	8	FAM205C	prot
ENSBTAG00000012809	59245071	59267220	8	PHF24	prot
ENSBTAG00000054568	59272246	59272352	8	U6	prot
ENSBTAG00000018318	59277670	59286526	8	DNAJB5	prot
ENSBTAG00000015000	59321791	59336523	8	VCP	prot
ENSBTAG00000015005	59337760	59343676	8	FANCG	prot
ENSBTAG00000044135	59345169	59351847	8	PIGO	prot
ENSBTAG00000011388	59358080	59361681	8	STOML2	prot
ENSBTAG00000011394	59362241	59373813	8	FAM214B	prot
ENSBTAG00000011397	59373966	59599764	8	UNC13B	prot
ENSBTAG00000011403	59723669	59785504	8	RUSC2	prot
ENSBTAG00000049403	59769431	59769489	8	bta-mir-2285da	prot
ENSBTAG00000032509	59785446	59787520	8	FAM166B	prot
ENSBTAG00000011406	59795969	59801419	8	TESK1	prot
ENSBTAG00000011409	59799960	59808752	8	CD72	prot
ENSBTAG00000011411	59827546	59829096	8	SIT1	prot
ENSBTAG00000042458	59833118	59833395	8	RNase_MRP	prot
ENSBTAG00000011413	59833726	59836253	8	CCDC107	prot
ENSBTAG00000011416	59836548	59840144	8	ARHGEF39	prot
ENSBTAG00000011420	59849175	59855369	8	CA9	prot
ENSBTAG00000011424	59856503	59864645	8	TPM2	prot
ENSBTAG00000050230	59867623	59867679	8	bta-mir-12021	prot
ENSBTAG00000025868	59869867	59901292	8	TLN1	prot
ENSBTAG00000011429	59901572	59905938	8	CREB3	prot
ENSBTAG00000011431	59901585	59921540	8	GBA2	prot
ENSBTAG00000011433	59917058	59922869	8	RGP1	prot
ENSBTAG00000038777	59921093	59922048	8	MSMP	prot
ENSBTAG00000011434	59956219	59974722	8	NPR2	prot
ENSBTAG00000011442	59974305	59977270	8	SPAG8	prot
ENSBTAG00000011444	59979689	59981974	8	HINT2	prot
ENSBTAG00000005222	59988842	59998097	8	FAM221B	prot
ENSBTAG00000011445	60003644	60027284	8	TMEM8B	prot
ENSBTAG00000053732	60030737	60031708	8	OR13E1	prot
ENSBTAG00000052564	60071969	60072943	8	OR13E10	prot
ENSBTAG00000052220	60081288	60082226	8	OR13J1C	prot
ENSBTAG00000048744	60099008	60099946	8	OR13J1F	prot
ENSBTAG00000053868	60118665	60119603	8	OR13J1	prot
ENSBTAG00000054526	60151322	60152260	8	OR13J1D	prot
ENSBTAG00000049192	60168923	60169861	8	OR13J1G	prot
ENSBTAG00000052875	60180940	60181902	8	OR13E12	prot
ENSBTAG00000054837	60187709	60188647	8	OR13J1B	prot
ENSBTAG00000055183	60215210	60215554	8	HRCT1	prot
ENSBTAG00000050436	60220090	60220317	8	SPAAR	prot
ENSBTAG00000049084	60258993	60259952	8	OR13C11	prot
ENSBTAG00000036921	60263895	60264010	8	5S_rRNA	prot
ENSBTAG00000052921	60269272	60270231	8	OR13C7	prot
ENSBTAG00000054503	60277689	60278648	8	OR13C7L	prot
ENSBTAG00000051473	60286972	60287928	8	OR13C7B	prot
ENSBTAG00000049595	60306438	60307397	8	OR13C7J	prot
ENSBTAG00000000076	60326356	60410644	8	RECK	prot
ENSBTAG00000000078	60421784	60442493	8	GLIPR2	prot
ENSBTAG00000021696	60445847	60448238	8	CCIN	prot
ENSBTAG00000001137	60474074	60491846	8	CLTA	prot
ENSBTAG00000001142	60494277	60528253	8	GNE	prot
ENSBTAG00000043344	60550350	60550481	8	SNORA70	prot
ENSBTAG00000005519	60593718	60713864	8	RNF38	prot
ENSBTAG00000021686	60775331	60848414	8	MELK	prot
ENSBTAG00000012498	60998035	61178197	8	PAX5	prot
ENSBTAG00000025859	61215357	61488160	8	ZCCHC7	prot
ENSBTAG00000019299	61555133	61564033	8	GRHPR	prot
ENSBTAG00000007761	61567467	61594251	8	ZBTB5	prot
ENSBTAG00000049177	61581530	61581636	8	U6	prot
ENSBTAG00000012243	61610188	61626165	8	POLR1E	prot
ENSBTAG00000012262	61633982	61673542	8	FBXO10	prot
ENSBTAG00000032777	61691238	61694543	8	TOMM5	prot
ENSBTAG00000046574	61704750	61865028	8	FRMPD1	prot
ENSBTAG00000018922	61868932	61881692	8	TRMT10B	prot
ENSBTAG00000018925	61883371	61888055	8	EXOSC3	prot
ENSBTAG00000014934	61910844	61961976	8	DCAF10	prot
ENSBTAG00000014936	61976292	61994835	8	SLC25A51	prot
ENSBTAG00000014922	62008686	62144584	8	SHB	prot
ENSBTAG00000044336	62092929	62092999	8	bta-mir-2472	prot
ENSBTAG00000045380	62108920	62108991	8	bta-mir-2473	prot
ENSBTAG00000044675	62142389	62142447	8	bta-mir-2474	prot
ENSBTAG00000020385	62430631	62434231	8	ALDH1B1	prot
ENSBTAG00000014078	62441823	62458755	8	IGFBPL1	prot
ENSBTAG00000015378	62537300	62593188	8	CCDC180	prot
ENSBTAG00000003719	62612938	62715815	8	TDRD7	prot
ENSBTAG00000014719	62722964	62812715	8	TMOD1	prot
ENSBTAG00000014722	62813437	62841230	8	TSTD2	prot
ENSBTAG00000009732	62840870	62878151	8	NCBP1	prot
ENSBTAG00000009734	62878687	62908594	8	XPA	prot
ENSBTAG00000042977	80792865	80792971	10	U6	prot
ENSBTAG00000048519	80840987	80934684	10	DCAF5	prot
ENSBTAG00000010052	80994863	81025335	10	EXD2	prot
ENSBTAG00000009998	81046037	81147943	10	GALNT16	prot
ENSBTAG00000017798	81172307	81184975	10	ERH	prot
ENSBTAG00000029544	81180512	81180649	10	U2	prot
ENSBTAG00000017811	81185447	81228802	10	SLC39A9	prot
ENSBTAG00000008576	81245510	81276266	10	PLEKHD1	prot
ENSBTAG00000047101	81312454	81314550	10	CCDC177	prot
ENSBTAG00000003857	81344780	81439922	10	SUSD6	prot
ENSBTAG00000042896	81348892	81348994	10	U6	prot
ENSBTAG00000011596	81495740	81501121	10	SRSF5	prot
ENSBTAG00000001881	81503834	81526924	10	SLC10A1	prot
ENSBTAG00000030599	81593314	81739443	10	SMOC1	prot
ENSBTAG00000044273	81664705	81664809	10	U6	prot
ENSBTAG00000027080	81762305	81931753	10	SLC8A3	prot
ENSBTAG00000045774	81808771	81808871	10	5S_rRNA	prot
ENSBTAG00000007586	81981151	82020581	10	SYNJ2BP	prot
ENSBTAG00000030595	82020450	82060888	10	COX16	prot
ENSBTAG00000003715	82154116	82156081	10	ADAM21	prot
ENSBTAG00000006786	82158246	82227072	10	MED6	prot
ENSBTAG00000038377	82176146	82178847	10	ADAM20	prot
ENSBTAG00000045604	82281701	82314251	10	TTC9	prot
ENSBTAG00000005700	82375960	82454849	10	MAP3K9	prot
ENSBTAG00000012565	82525805	82704991	10	PCNX1	prot
ENSBTAG00000015805	82976926	83274389	10	SIPA1L1	prot
ENSBTAG00000048139	83522680	83522975	10	Metazoa_SRP	prot
ENSBTAG00000014189	83871181	84062445	10	RGS6	prot
ENSBTAG00000025458	84122761	84405606	10	DPF3	prot
ENSBTAG00000008713	84446506	84481648	10	DCAF4	prot
ENSBTAG00000011041	84487291	84531337	10	ZFYVE1	prot
ENSBTAG00000017177	84568244	84607402	10	RBM25	prot
ENSBTAG00000011757	84619690	84686874	10	PSEN1	prot
ENSBTAG00000011680	84702266	84737572	10	PAPLN	prot
ENSBTAG00000011683	84739671	84901657	10	NUMB	prot
ENSBTAG00000025372	84937977	84940480	10	RIOX1	prot
ENSBTAG00000020490	103518410	103598058	11	NACC2	prot
ENSBTAG00000046939	103615330	103619159	11	TMEM250	prot
ENSBTAG00000011124	103681199	103687920	11	LHX3	prot
ENSBTAG00000011129	103691455	103716231	11	QSOX2	prot
ENSBTAG00000018799	103788091	103818405	11	GPSM1	prot
ENSBTAG00000012880	103822110	103824821	11	DNLZ	prot
ENSBTAG00000006572	103824220	103831359	11	CARD9	prot
ENSBTAG00000000054	103832673	103855230	11	SNAPC4	prot
ENSBTAG00000001352	103858845	103865112	11	ENTR1	prot
ENSBTAG00000001353	103865153	103875086	11	PMPCA	prot
ENSBTAG00000001354	103876330	103886130	11	INPP5E	prot
ENSBTAG00000023933	103886570	103916459	11	SEC16A	prot
ENSBTAG00000022799	103935364	103980160	11	NOTCH1	prot
ENSBTAG00000030278	104078014	104087183	11	EGFL7	prot
ENSBTAG00000029979	104085473	104085545	11	bta-mir-126	prot
ENSBTAG00000025161	104087838	104100209	11	AGPAT2	prot
ENSBTAG00000021928	104113961	104127351	11	DIPK1B	prot
ENSBTAG00000012525	104176840	104214809	11	ABO	prot
ENSBTAG00000049956	104181329	104181435	11	U6	prot
ENSBTAG00000011554	104240172	104246931	11	SURF6	prot
ENSBTAG00000011556	104249112	104255687	11	MED22	prot
ENSBTAG00000011559	104255845	104259161	11	RPL7A	prot
ENSBTAG00000043383	104256297	104256371	11	SNORD24	prot
ENSBTAG00000043101	104257030	104257100	11	SNORD24	prot
ENSBTAG00000043016	104257793	104257867	11	SNORD36	prot
ENSBTAG00000043341	104258594	104258658	11	SNORD36	prot
ENSBTAG00000030384	104259371	104263171	11	SURF1	prot
ENSBTAG00000000046	104263216	104266858	11	SURF2	prot
ENSBTAG00000051352	104267123	104278746	11	SURF4	prot
ENSBTAG00000004140	104285624	104303152	11	STKLD1	prot
ENSBTAG00000019721	104302962	104312184	11	REXO4	prot
ENSBTAG00000015093	104321394	104343538	11	ADAMTS13	prot
ENSBTAG00000015097	104352204	104361244	11	CACFD1	prot
ENSBTAG00000001824	104361551	104368899	11	SLC2A6	prot
ENSBTAG00000013242	104400006	104408077	11	MYMK	prot
ENSBTAG00000007492	104418528	104449657	11	ADAMTSL2	prot
ENSBTAG00000051577	104451933	104480865	11	FAM163B	prot
ENSBTAG00000004508	104498693	104518490	11	DBH	prot
ENSBTAG00000004510	104521668	104582043	11	SARDH	prot
ENSBTAG00000004511	104592021	104777976	11	VAV2	prot
ENSBTAG00000010582	104804414	104838104	11	BRD3	prot
ENSBTAG00000047031	104868346	104884495	11	WDR5	prot
ENSBTAG00000017851	105021683	105114871	11	RXRA	prot
ENSBTAG00000047998	105268089	105419303	11	COL5A1	prot
ENSBTAG00000048155	105440661	105450692	11	FCN1	prot
ENSBTAG00000038584	105560462	105581640	11	OLFM1	prot
ENSBTAG00000007977	2540227	2553000	13	LAMP5	prot
ENSBTAG00000017679	2564282	2782083	13	PAK5	prot
ENSBTAG00000019726	3251954	3279640	13	ANKEF1	prot
ENSBTAG00000008323	3478001	3561819	13	SNAP25	prot
ENSBTAG00000034987	3683719	3707178	13	MKKS	prot
ENSBTAG00000043163	3702527	3702634	13	U6	prot
ENSBTAG00000051621	3730112	3926394	13	SLX4IP	prot
ENSBTAG00000012817	3939809	3984202	13	JAG1	prot
ENSBTAG00000048432	5455770	5474367	13	BTBD3	prot
ENSBTAG00000044447	5608927	5609071	13	SNORA70	prot
ENSBTAG00000014991	18484975	19062784	13	PARD3	prot
ENSBTAG00000054243	18847324	18847381	13	bta-mir-2285aw	prot
ENSBTAG00000019866	19635324	19782189	13	NRP1	prot
ENSBTAG00000015910	19971622	20014497	13	ITGB1	prot
ENSBTAG00000043964	20313813	20334424	13	ARL5B	prot
ENSBTAG00000045189	21274937	21275043	13	U6	prot
ENSBTAG00000009475	21312388	21747796	13	PLXDC2	prot
ENSBTAG00000050788	21520935	21520994	13	bta-mir-2285dl-2	prot
ENSBTAG00000013339	22100371	22214013	13	NEBL	prot
ENSBTAG00000046646	22617865	22617934	13	bta-mir-2285d	prot
ENSBTAG00000044047	22728357	22731125	13	SKIDA1	prot
ENSBTAG00000044074	22747480	22954556	13	MLLT10	prot
ENSBTAG00000033315	22968650	23148498	13	DNAJC1	prot
ENSBTAG00000003589	23425839	23429696	13	COMMD3	prot
ENSBTAG00000015584	23430468	23440823	13	BMI1	prot
ENSBTAG00000033291	23455035	23517704	13	SPAG6	prot
ENSBTAG00000018033	23622885	23808450	13	PIP4K2A	prot
ENSBTAG00000051222	23626687	23626767	13	bta-mir-2285k-2	prot
ENSBTAG00000044698	23795910	23796015	13	U5	prot
ENSBTAG00000042808	23890368	23890473	13	U6	prot
ENSBTAG00000043527	23903331	23903427	13	Y_RNA	prot
ENSBTAG00000020929	23964738	24056173	13	ARMC3	prot
ENSBTAG00000044112	24115799	24140844	13	MSRB2	prot
ENSBTAG00000047315	24204540	24206301	13	PTF1A	prot
ENSBTAG00000047752	24387958	24389403	13	OTUD1	prot
ENSBTAG00000044362	24660835	24661104	13	7SK	prot
ENSBTAG00000018395	24880913	25411834	13	KIAA1217	prot
ENSBTAG00000021857	25463655	25592062	13	ARHGAP21	prot
ENSBTAG00000015569	25808009	25844085	13	ENKUR	prot
ENSBTAG00000051543	25816735	25816841	13	U6	prot
ENSBTAG00000009117	25851589	25853835	13	THNSL1	prot
ENSBTAG00000023920	25958776	26260117	13	GPR158	prot
ENSBTAG00000002123	26492604	26661536	13	MYO3A	prot
ENSBTAG00000008056	26665423	26728690	13	GAD2	prot
ENSBTAG00000003640	26756928	26764493	13	GJD4	prot
ENSBTAG00000052989	26785273	26787345	13	FZD8	prot
ENSBTAG00000016401	27800706	27840043	13	OPTN	prot
ENSBTAG00000016406	27854518	27891168	13	MCM10	prot
ENSBTAG00000054631	27897057	27904337	13	UCMA	prot
ENSBTAG00000007700	27975607	27996366	13	PHYH	prot
ENSBTAG00000008821	28007772	28034343	13	SEPHS1	prot
ENSBTAG00000020800	28142114	28228457	13	BEND7	prot
ENSBTAG00000017244	28284941	28340069	13	PRPF18	prot
ENSBTAG00000008279	28351256	28679615	13	FRMD4A	prot
ENSBTAG00000005404	35439046	35441608	14	MSC	prot
ENSBTAG00000002062	35611321	35666918	14	TRPA1	prot
ENSBTAG00000040496	35905091	36335697	14	KCNB2	prot
ENSBTAG00000054013	36050473	36050543	14	bta-mir-1603	prot
ENSBTAG00000043614	36374391	36374498	14	U6	prot
ENSBTAG00000032982	36382236	36425376	14	TERF1	prot
ENSBTAG00000017249	36436043	36467110	14	SBSPON	prot
ENSBTAG00000049035	36588567	36605837	14	C8orf89	prot
ENSBTAG00000020139	36623520	36627029	14	RPL7	prot
ENSBTAG00000020143	36628450	36655314	14	RDH10	prot
ENSBTAG00000002076	36760791	37064486	14	STAU2	prot
ENSBTAG00000045269	36801062	36801134	14	bta-mir-2284l	prot
ENSBTAG00000045113	37042799	37042886	14	U6	prot
ENSBTAG00000048843	37100594	37166729	14	UBE2W	prot
ENSBTAG00000050514	37196547	37220632	14	ELOC	prot
ENSBTAG00000012920	37225602	37233937	14	TMEM70	prot
ENSBTAG00000008864	37240839	37273887	14	LY96	prot
ENSBTAG00000051216	37365556	37365662	14	U6	prot
ENSBTAG00000008842	37502881	37595533	14	JPH1	prot
ENSBTAG00000012608	37626644	37645604	14	GDAP1	prot
ENSBTAG00000019587	38154415	38185904	14	PI15	prot
ENSBTAG00000004411	38295064	38345541	14	CRISPLD1	prot
ENSBTAG00000008280	38801752	38831315	14	HNF4G	prot
ENSBTAG00000042995	39376441	39376543	14	U6	prot
ENSBTAG00000033268	39849340	40051390	14	ZFHX4	prot
ENSBTAG00000003885	40176054	40191397	14	PEX2	prot
ENSBTAG00000005410	35397169	35882504	16	RGS7	prot
ENSBTAG00000009938	36163970	36167373	16	XCL1	prot
ENSBTAG00000021211	36297418	36334185	16	DPT	prot
ENSBTAG00000002688	36759212	36784818	16	ATP1B1	prot
ENSBTAG00000042126	36773109	36773240	16	SNORA66	prot
ENSBTAG00000002689	36784549	37029908	16	NME7	prot
ENSBTAG00000002690	37030114	37052446	16	BLZF1	prot
ENSBTAG00000020264	37060066	37075789	16	CCDC181	prot
ENSBTAG00000020266	37095531	37128086	16	SLC19A2	prot
ENSBTAG00000017722	37159073	37238306	16	F5	prot
ENSBTAG00000020755	37241577	37284986	16	SELP	prot
ENSBTAG00000011515	37340131	37366443	16	SELL	prot
ENSBTAG00000007307	37372237	37384911	16	SELE	prot
ENSBTAG00000021671	37440402	37442731	16	METTL18	prot
ENSBTAG00000014793	37442916	37493120	16	C16H1orf112	prot
ENSBTAG00000014794	37492622	37534240	16	SCYL3	prot
ENSBTAG00000028273	37498632	37498749	16	5S_rRNA	prot
ENSBTAG00000017727	37552133	37694428	16	KIFAP3	prot
ENSBTAG00000042655	37697096	37697203	16	U6	prot
ENSBTAG00000021298	37760258	37778238	16	METTL11B	prot
ENSBTAG00000003295	38087731	38110349	16	GORAB	prot
ENSBTAG00000004570	38201016	38286243	16	PRRX1	prot
ENSBTAG00000006408	38526584	38602120	16	MROH9	prot
ENSBTAG00000020597	38649218	38676447	16	FMO3	prot
ENSBTAG00000011063	43364999	43381605	17	CTSO	prot
ENSBTAG00000042385	43381106	43381209	17	U6	prot
ENSBTAG00000011062	43386894	43403747	17	TDO2	prot
ENSBTAG00000044109	43437239	43491735	17	ASIC5	prot
ENSBTAG00000003840	43514978	43577750	17	GUCY1B1	prot
ENSBTAG00000014576	43601257	43673434	17	GUCY1A1	prot
ENSBTAG00000005240	43972110	43977394	17	ZNF605	prot
ENSBTAG00000053029	44023784	44029448	17	ZNF26	prot
ENSBTAG00000013001	44044076	44068639	17	ZNF84	prot
ENSBTAG00000040072	44110583	44121402	17	ZNF140	prot
ENSBTAG00000038806	44146467	44147730	17	ZNF891	prot
ENSBTAG00000039242	44156961	44169024	17	ZNF10	prot
ENSBTAG00000040336	44195034	44221154	17	ZNF268	prot
ENSBTAG00000039316	44224575	44226983	17	ZNF268	prot
ENSBTAG00000006753	44257597	44259224	17	MBD3L1	prot
ENSBTAG00000026626	44283822	44291931	17	ANHX	prot
ENSBTAG00000013951	44386512	44411465	17	CHFR	prot
ENSBTAG00000009755	44423383	44470280	17	GOLGA3	prot
ENSBTAG00000033339	44477204	44499871	17	ANKLE2	prot
ENSBTAG00000007513	44502890	44510533	17	PGAM5	prot
ENSBTAG00000007510	44512664	44522964	17	PXMP2	prot
ENSBTAG00000000590	44523016	44583195	17	POLE	prot
ENSBTAG00000053884	44524896	44525002	17	U6	prot
ENSBTAG00000007496	44585357	44588957	17	P2RX2	prot
ENSBTAG00000049454	44602301	44613218	17	LRCOL1	prot
ENSBTAG00000039766	44624122	44706739	17	FBRSL1	prot
ENSBTAG00000005644	44853887	44968139	17	GALNT9	prot
ENSBTAG00000011889	45015310	45021074	17	NOC4L	prot
ENSBTAG00000017219	45021148	45028147	17	DDX51	prot
ENSBTAG00000020423	45045946	45134100	17	EP400	prot
ENSBTAG00000049398	45096739	45096822	17	bta-mir-6520	prot
ENSBTAG00000012990	45161930	45173082	17	PUS1	prot
ENSBTAG00000012987	45176713	45199686	17	ULK1	prot
ENSBTAG00000002145	45241554	45266444	17	MMP17	prot
ENSBTAG00000000439	45279916	45360901	17	SFSWAP	prot
ENSBTAG00000049388	45319878	45319966	17	bta-mir-2285af-2	prot
ENSBTAG00000050456	17158687	17158793	19	U6	prot
ENSBTAG00000000344	17238257	17247945	19	SPACA3	prot
ENSBTAG00000008913	17287825	17300526	19	TMEM98	prot
ENSBTAG00000015527	17330801	17691005	19	MYO1D	prot
ENSBTAG00000051610	17432789	17432895	19	U6	prot
ENSBTAG00000004475	17694779	17696848	19	CDK5R1	prot
ENSBTAG00000018897	17701898	17729742	19	PSMD11	prot
ENSBTAG00000008883	17784942	17802679	19	ZNF207	prot
ENSBTAG00000020994	17806067	17817147	19	C19H17orf75	prot
ENSBTAG00000020992	17824308	17875792	19	RHBDL3	prot
ENSBTAG00000010001	17908914	17977497	19	RHOT1	prot
ENSBTAG00000017225	17990883	18003360	19	RNF135	prot
ENSBTAG00000003334	18013982	18039921	19	ADAP2	prot
ENSBTAG00000018386	18051752	18059612	19	TEFM	prot
ENSBTAG00000018383	18061035	18096596	19	ATAD5	prot
ENSBTAG00000018381	18107484	18149013	19	CRLF3	prot
ENSBTAG00000018752	18156522	18196012	19	SUZ12	prot
ENSBTAG00000015612	18221902	18249177	19	UTP6	prot
ENSBTAG00000051634	18233055	18233123	19	bta-mir-2332	prot
ENSBTAG00000049483	18255692	18262657	19	COPRS	prot
ENSBTAG00000044401	18357916	18358110	19	U2	prot
ENSBTAG00000050229	18359654	18359760	19	U6	prot
ENSBTAG00000042105	18413980	18414114	19	SNORA70	prot
ENSBTAG00000029914	18461502	18461612	19	bta-mir-365-2	prot
ENSBTAG00000045149	18463796	18463858	19	bta-mir-2333	prot
ENSBTAG00000029955	18474461	18474541	19	bta-mir-193a	prot
ENSBTAG00000016972	18501132	18574408	19	RAB11FIP4	prot
ENSBTAG00000009354	18667321	18671399	19	EVI2A	prot
ENSBTAG00000009353	18674661	18683264	19	EVI2B	prot
ENSBTAG00000025213	18690773	18693479	19	OMG	prot
ENSBTAG00000011829	18763113	18873847	19	NF1	prot
ENSBTAG00000005008	18989423	19004078	19	WSB1	prot
ENSBTAG00000006601	19088871	19247444	19	KSR1	prot
ENSBTAG00000006846	19368210	19387215	19	LGALS9	prot
ENSBTAG00000006894	19388579	19429569	19	NOS2	prot
ENSBTAG00000033298	19487860	19503235	19	LYRM9	prot
ENSBTAG00000014825	19651228	19780827	19	NLK	prot
ENSBTAG00000008109	19806850	19814864	19	TMEM97	prot
ENSBTAG00000008110	19814952	19821909	19	IFT20	prot
ENSBTAG00000008115	19822153	19830834	19	TNFAIP1	prot
ENSBTAG00000008116	19826425	19841200	19	POLDIP2	prot
ENSBTAG00000008120	19841240	19846107	19	TMEM199	prot
ENSBTAG00000033270	19852996	19854571	19	SEBOX	prot
ENSBTAG00000016151	19855894	19858909	19	VTN	prot
ENSBTAG00000002816	19861214	19881877	19	SARM1	prot
ENSBTAG00000002817	19884289	19891906	19	SLC46A1	prot
ENSBTAG00000044525	19905572	19905671	19	SNORA70	prot
ENSBTAG00000008788	19943529	19967651	19	SLC13A2	prot
ENSBTAG00000013095	19977270	20005151	19	FOXN1	prot
ENSBTAG00000013096	20009504	20015204	19	UNC119	prot
ENSBTAG00000013098	20016185	20027945	19	PIGS	prot
ENSBTAG00000013099	20030282	20034197	19	ALDOC	prot
ENSBTAG00000013100	20034503	20053455	19	SPAG5	prot
ENSBTAG00000011984	20056746	20060305	19	RSKR	prot
ENSBTAG00000011988	20060814	20088152	19	KIAA0100	prot
ENSBTAG00000012845	20090371	20098195	19	SDF2	prot
ENSBTAG00000009036	20098012	20129719	19	SUPT6H	prot
ENSBTAG00000017268	20131148	20138974	19	PROCA1	prot
ENSBTAG00000046129	20139709	20143944	19	RAB34	prot
ENSBTAG00000045641	20146236	20146302	19	SNORD42	prot
ENSBTAG00000046394	20146383	20148654	19	RPL23A	prot
ENSBTAG00000006777	20148802	20151236	19	TLCD1	prot
ENSBTAG00000015535	20153121	20164116	19	NEK8	prot
ENSBTAG00000038990	20162947	20171072	19	TRAF4	prot
ENSBTAG00000047717	20174919	20228601	19	FAM222B	prot
ENSBTAG00000045484	20185532	20185628	19	5S_rRNA	prot
ENSBTAG00000015639	20232099	20238395	19	ERAL1	prot
ENSBTAG00000036414	20238525	20238595	19	bta-mir-451	prot
ENSBTAG00000029953	20238687	20238770	19	bta-mir-144	prot
ENSBTAG00000010073	20250827	20269068	19	FLOT2	prot
ENSBTAG00000052984	20253138	20253217	19	bta-mir-12059	prot
ENSBTAG00000013501	20269612	20274600	19	DHRS13	prot
ENSBTAG00000015976	20277136	20317115	19	PHF12	prot
ENSBTAG00000015979	20320602	20368883	19	SEZ6	prot
ENSBTAG00000007946	20406351	20419985	19	PIPOX	prot
ENSBTAG00000017380	20436390	20467849	19	MYO18A	prot
ENSBTAG00000042201	20543611	20543742	19	SNORA72	prot
ENSBTAG00000005352	20576451	20591495	19	CRYBA1	prot
ENSBTAG00000033077	20612946	20620127	19	NUFIP2	prot
ENSBTAG00000043316	20631461	20631567	19	U6	prot
ENSBTAG00000000827	20700379	20801731	19	TAOK1	prot
ENSBTAG00000025167	20816663	20821639	19	ABHD15	prot
ENSBTAG00000014687	20823068	20828587	19	TP53I13	prot
ENSBTAG00000012040	20829405	20843830	19	GIT1	prot
ENSBTAG00000001119	20847902	20864213	19	ANKRD13B	prot
ENSBTAG00000001120	20865348	20873587	19	CORO6	prot
ENSBTAG00000044956	20871847	20871918	19	bta-mir-2334	prot
ENSBTAG00000011011	20882415	21124185	19	SSH2	prot
ENSBTAG00000042873	20922062	20922169	19	U6	prot
ENSBTAG00000019122	21175356	21193833	19	EFCAB5	prot
ENSBTAG00000019341	21237162	21283030	19	NSRP1	prot
ENSBTAG00000019349	21290410	21323440	19	SLC6A4	prot
ENSBTAG00000021370	21333634	21374924	19	BLMH	prot
ENSBTAG00000002609	21398194	21413013	19	TMIGD1	prot
ENSBTAG00000012371	21464506	21533374	19	CPD	prot
ENSBTAG00000004961	21541950	21577471	19	GOSR1	prot
ENSBTAG00000019379	21603447	21620221	19	TRARG1	prot
ENSBTAG00000048216	21628090	21628764	19	BHLHA9	prot
ENSBTAG00000044642	21662262	21662368	19	U6	prot
ENSBTAG00000008424	21674362	21862869	19	ABR	prot
ENSBTAG00000008423	21863372	21870716	19	TIMM22	prot
ENSBTAG00000000855	21889110	22053102	19	NXN	prot
ENSBTAG00000019162	22060689	22065001	19	MRM3	prot
ENSBTAG00000019160	22065122	22084876	19	GLOD4	prot
ENSBTAG00000050210	22069218	22069286	19	bta-mir-2335	prot
ENSBTAG00000013393	22088342	22096721	19	GEMIN4	prot
ENSBTAG00000013395	22088603	22089801	19	DBIL5	prot
ENSBTAG00000046273	22097877	22106826	19	TLCD3A	prot
ENSBTAG00000018126	22125877	22249140	19	VPS53	prot
ENSBTAG00000044395	22253976	22254051	19	bta-mir-2336	prot
ENSBTAG00000006606	22265770	22271125	19	RFLNB	prot
ENSBTAG00000029295	22285575	22285686	19	5S_rRNA	prot
ENSBTAG00000039819	22301377	22440866	19	RPH3AL	prot
ENSBTAG00000025140	22472035	22494825	19	DOC2B	prot
ENSBTAG00000005664	22514070	22548856	19	YWHAE	prot
ENSBTAG00000005665	22566859	22586884	19	CRK	prot
ENSBTAG00000001332	22596199	22621272	19	MYO1C	prot
ENSBTAG00000011479	22622695	22641597	19	INPP5K	prot
ENSBTAG00000011480	22646310	22678320	19	PITPNA	prot
ENSBTAG00000044568	22663799	22663899	19	U6	prot
ENSBTAG00000011482	22690663	22730143	19	SLC43A2	prot
ENSBTAG00000011483	22738997	22749219	19	SCARF1	prot
ENSBTAG00000038889	22749344	22753428	19	RILP	prot
ENSBTAG00000011488	22753897	22786458	19	PRPF8	prot
ENSBTAG00000011490	22805337	22807839	19	TLCD2	prot
ENSBTAG00000011491	22820015	22831944	19	WDR81	prot
ENSBTAG00000020859	22832192	22840471	19	SERPINF2	prot
ENSBTAG00000009705	22848049	22859852	19	SERPINF1	prot
ENSBTAG00000009708	22860572	22898946	19	SMYD4	prot
ENSBTAG00000009711	22899633	22946071	19	RPA1	prot
ENSBTAG00000012302	22977112	23051959	19	RTN4RL1	prot
ENSBTAG00000009376	23055699	23065906	19	DPH1	prot
ENSBTAG00000047926	23064483	23065876	19	OVCA2	prot
ENSBTAG00000036391	23071137	23071247	19	bta-mir-212	prot
ENSBTAG00000025130	23073729	23079162	19	HIC1	prot
ENSBTAG00000000267	23080158	23280691	19	SMG6	prot
ENSBTAG00000054216	23092412	23092491	19	bta-mir-2337	prot
ENSBTAG00000043786	23128526	23128633	19	U6	prot
ENSBTAG00000004223	23279266	23297617	19	SRR	prot
ENSBTAG00000004225	23296346	23307681	19	TSR1	prot
ENSBTAG00000045500	23307813	23345953	19	SGSM2	prot
ENSBTAG00000025129	23350891	23367411	19	MNT	prot
ENSBTAG00000052543	23377238	23377287	19	bta-mir-12041	prot
ENSBTAG00000017440	23381477	23453261	19	METTL16	prot
ENSBTAG00000016806	23512801	23581162	19	PAFAH1B1	prot
ENSBTAG00000011786	23586772	23608018	19	CLUH	prot
ENSBTAG00000020000	23651043	23866131	19	RAP1GAP2	prot
ENSBTAG00000052339	23878826	23879785	19	OR1D3B	prot
ENSBTAG00000054909	23889407	23890342	19	OR1D3	prot
ENSBTAG00000039018	23914679	23915734	19	OR1G1	prot
ENSBTAG00000050539	23928920	23929858	19	OR1A1	prot
ENSBTAG00000050394	23935800	23936738	19	OR1A1D	prot
ENSBTAG00000039633	23947330	23948259	19	OR1A1C	prot
ENSBTAG00000049743	23974883	23974989	19	U6	prot
ENSBTAG00000019391	23977636	23981623	19	OR1P1	prot
ENSBTAG00000055314	24021135	24051219	19	OR3A1	prot
ENSBTAG00000037529	24115817	24116896	19	OR1R1P	prot
ENSBTAG00000049018	24119728	24120678	19	OR1E1F	prot
ENSBTAG00000049224	24131679	24132623	19	OR1E1H	prot
ENSBTAG00000054200	24139174	24140118	19	OR1E2B	prot
ENSBTAG00000054980	24148321	24149265	19	OR1E2	prot
ENSBTAG00000047458	24164068	24165009	19	OR1E1I	prot
ENSBTAG00000054966	24170657	24171601	19	OR1E1G	prot
ENSBTAG00000015763	24190707	24212643	19	SPATA22	prot
ENSBTAG00000003629	24214152	24235481	19	ASPA	prot
ENSBTAG00000000020	24239065	24273712	19	TRPV3	prot
ENSBTAG00000018880	24279228	24301269	19	TRPV1	prot
ENSBTAG00000000829	24321971	24339712	19	SHPK	prot
ENSBTAG00000000831	24339844	24360349	19	CTNS	prot
ENSBTAG00000000833	24360140	24365269	19	TAX1BP3	prot
ENSBTAG00000025121	24365491	24366340	19	EMC6	prot
ENSBTAG00000015258	24368861	24384507	19	P2RX5	prot
ENSBTAG00000015264	24392539	24437306	19	ITGAE	prot
ENSBTAG00000032372	24398955	24401936	19	HASPIN	prot
ENSBTAG00000016621	24462679	24488625	19	NCBP3	prot
ENSBTAG00000007166	24494098	24523107	19	CAMKK1	prot
ENSBTAG00000007169	24528313	24545951	19	P2RX1	prot
ENSBTAG00000014806	24551813	24586083	19	ATP2A3	prot
ENSBTAG00000016316	24617657	24710635	19	ZZEF1	prot
ENSBTAG00000016319	24711205	24716946	19	CYB5D2	prot
ENSBTAG00000021091	24725920	24776748	19	ANKFY1	prot
ENSBTAG00000014433	24797195	24884781	19	UBE2G1	prot
ENSBTAG00000016175	24936774	24976487	19	SPNS3	prot
ENSBTAG00000007429	24986777	25023355	19	SPNS2	prot
ENSBTAG00000007430	25024913	25039465	19	MYBBP1A	prot
ENSBTAG00000007436	25040641	25043546	19	GGT6	prot
ENSBTAG00000007437	25055643	25071385	19	TEKT1	prot
ENSBTAG00000020605	25091088	25113142	19	SMTNL2	prot
ENSBTAG00000018345	25139357	25147638	19	FBXO39	prot
ENSBTAG00000011343	25148636	25166951	19	XAF1	prot
ENSBTAG00000004680	25181428	25204840	19	SLC13A5	prot
ENSBTAG00000051989	25228423	25228800	19	C17orf100	prot
ENSBTAG00000054943	25228815	25237222	19	MED31	prot
ENSBTAG00000054776	25236222	25238973	19	TXNDC17	prot
ENSBTAG00000015593	25244080	25297667	19	KIAA0753	prot
ENSBTAG00000002982	25321703	25411010	19	PITPNM3	prot
ENSBTAG00000002981	25412105	25416732	19	PIMREG	prot
ENSBTAG00000008318	25422472	25431855	19	AIPL1	prot
ENSBTAG00000015656	25642885	25687060	19	WSCD1	prot
ENSBTAG00000020433	26027728	26059636	19	NLRP1	prot
ENSBTAG00000020432	26068309	26073084	19	MIS12	prot
ENSBTAG00000020431	26073451	26082008	19	DERL2	prot
ENSBTAG00000017790	34106728	34115094	19	B9D1	prot
ENSBTAG00000017771	34117303	34168722	19	EPN2	prot
ENSBTAG00000003707	34193450	34214693	19	GRAP	prot
ENSBTAG00000003700	34214709	34270099	19	SLC5A10	prot
ENSBTAG00000003705	34230241	34260820	19	FAM83G	prot
ENSBTAG00000014858	34274658	34296563	19	PRPSAP2	prot
ENSBTAG00000017094	34334364	34350038	19	SHMT1	prot
ENSBTAG00000017090	34353294	34358390	19	SMCR8	prot
ENSBTAG00000017087	34359100	34379578	19	TOP3A	prot
ENSBTAG00000017081	34382621	34386321	19	MIEF2	prot
ENSBTAG00000016161	34386823	34398726	19	FLII	prot
ENSBTAG00000004635	34398896	34413732	19	LLGL1	prot
ENSBTAG00000025046	34422370	34439576	19	ALKBH5	prot
ENSBTAG00000006517	34497627	34506489	19	DRG2	prot
ENSBTAG00000008802	34509785	34524187	19	GID4	prot
ENSBTAG00000008801	34524223	34536057	19	ATPAF2	prot
ENSBTAG00000008798	34536462	34556509	19	DRC3	prot
ENSBTAG00000003983	34556866	34625228	19	TOM1L2	prot
ENSBTAG00000007884	34633133	34649213	19	SREBF1	prot
ENSBTAG00000036437	34647548	34647641	19	bta-mir-33b	prot
ENSBTAG00000004768	34650992	34752887	19	RAI1	prot
ENSBTAG00000016432	34780764	34816442	19	PEMT	prot
ENSBTAG00000020520	34819717	34821443	19	RASD1	prot
ENSBTAG00000020517	34822995	34828048	19	MED9	prot
ENSBTAG00000030820	34870103	34882343	19	NT5M	prot
ENSBTAG00000018973	34886735	34905324	19	COPS3	prot
ENSBTAG00000008010	34915672	34932182	19	FLCN	prot
ENSBTAG00000008009	34939346	34942156	19	PLD6	prot
ENSBTAG00000010534	34949651	35042578	19	MPRIP	prot
ENSBTAG00000015298	35095243	35118131	19	TNFRSF13B	prot
ENSBTAG00000008978	35124073	35142894	19	USP22	prot
ENSBTAG00000010559	35165031	35212185	19	DHRS7B	prot
ENSBTAG00000010566	35212505	35235654	19	TMEM11	prot
ENSBTAG00000010576	35255751	35273731	19	MAP2K3	prot
ENSBTAG00000020061	35328653	35363115	19	KCNJ12	prot
ENSBTAG00000020629	35453978	35513087	19	UTP18	prot
ENSBTAG00000009407	35512988	35577544	19	MBTD1	prot
ENSBTAG00000047186	35584422	35588719	19	NME2	prot
ENSBTAG00000004651	35594173	35605444	19	NME1	prot
ENSBTAG00000012293	35645114	35794345	19	SPAG9	prot
ENSBTAG00000000546	35883032	35886936	19	TOB1	prot
ENSBTAG00000000731	35907559	35913414	19	WFIKKN2	prot
ENSBTAG00000013270	33444096	33470553	19	TTC19	prot
ENSBTAG00000044099	33472383	33481997	19	ZSWIM7	prot
ENSBTAG00000007581	33482107	33502631	19	ADORA2B	prot
ENSBTAG00000000928	33522158	33592103	19	SPECC1	prot
ENSBTAG00000045261	33653093	33653189	19	U6	prot
ENSBTAG00000003439	33740771	33784070	19	AKAP10	prot
ENSBTAG00000030977	33821553	33860333	19	ULK2	prot
ENSBTAG00000021113	33880139	33886171	19	ALDH3A1	prot
ENSBTAG00000038548	33898320	33918228	19	SLC47A2	prot
ENSBTAG00000039161	33919849	33936140	19	ALDH3A2	prot
ENSBTAG00000000540	34063776	34069380	19	RNF112	prot
ENSBTAG00000006187	34082571	34085106	19	MFAP4	prot
ENSBTAG00000001014	34084511	34090250	19	MAPK7	prot
ENSBTAG00000025183	35981207	35987326	19	ANKRD40CL	prot
ENSBTAG00000002279	35993171	36018642	19	LUC7L3	prot
ENSBTAG00000002267	36026569	36046087	19	ANKRD40	prot
ENSBTAG00000020070	36047549	36095574	19	ABCC3	prot
ENSBTAG00000009835	36102387	36164028	19	CACNA1G	prot
ENSBTAG00000004155	36171006	36179075	19	SPATA20	prot
ENSBTAG00000015893	36182898	36192550	19	EPN3	prot
ENSBTAG00000014355	36193752	36216596	19	MYCBPAP	prot
ENSBTAG00000021303	36230418	36240063	19	RSAD1	prot
ENSBTAG00000021301	36241221	36273291	19	ACSF2	prot
ENSBTAG00000030060	36241834	36241922	19	bta-mir-584-2	prot
ENSBTAG00000021302	36246996	36251557	19	CHAD	prot
ENSBTAG00000006072	36285469	36297388	19	LRRC59	prot
ENSBTAG00000021723	36298493	36304862	19	EME1	prot
ENSBTAG00000021720	36304898	36309727	19	MRPL27	prot
ENSBTAG00000009298	36309593	36329783	19	XYLT2	prot
ENSBTAG00000054481	36388007	36397867	19	TMEM92	prot
ENSBTAG00000055065	36393174	36393280	19	U6	prot
ENSBTAG00000013103	36457658	36474513	19	COL1A1	prot
ENSBTAG00000003956	36482931	36491920	19	SGCA	prot
ENSBTAG00000043979	36486101	36487196	19	H1-9	prot
ENSBTAG00000049864	36506720	36522776	19	PPP1R9B	prot
ENSBTAG00000040521	36526611	36543419	19	SAMD14	prot
ENSBTAG00000008744	36544867	36561186	19	PDK2	prot
ENSBTAG00000019498	36565806	36598451	19	ITGA3	prot
ENSBTAG00000017409	36662421	36667620	19	DLX3	prot
ENSBTAG00000007353	36682225	36688039	19	DLX4	prot
ENSBTAG00000042876	36735703	36735810	19	U6	prot
ENSBTAG00000018699	36811899	36846612	19	KAT7	prot
ENSBTAG00000006886	36869256	36911648	19	FAM117A	prot
ENSBTAG00000006881	36913633	36921556	19	SLC35B1	prot
ENSBTAG00000043165	36917118	36917252	19	SNORA70	prot
ENSBTAG00000005824	36937900	37020386	19	SPOP	prot
ENSBTAG00000015293	37037444	37042103	19	NXPH3	prot
ENSBTAG00000020979	37093181	37112123	19	NGFR	prot
ENSBTAG00000017120	37195914	37206574	19	PHB	prot
ENSBTAG00000001919	37239569	37299157	19	ZNF652	prot
ENSBTAG00000000033	37344874	37351524	19	PHOSPHO1	prot
ENSBTAG00000000032	37351934	37361182	19	ABI3	prot
ENSBTAG00000047325	37361994	37364912	19	GNGT2	prot
ENSBTAG00000009864	37392145	37431777	19	B4GALNT2	prot
ENSBTAG00000011736	37503490	37543759	19	IGF2BP1	prot
ENSBTAG00000005045	37567760	37573005	19	GIP	prot
ENSBTAG00000018803	37587425	37596407	19	SNF8	prot
ENSBTAG00000018802	37596244	37611744	19	UBE2Z	prot
ENSBTAG00000018339	37618130	37621478	19	ATP5MC1	prot
ENSBTAG00000007935	37678783	37702465	19	CALCOCO2	prot
ENSBTAG00000009332	37730040	37765778	19	TTLL6	prot
ENSBTAG00000014663	37792302	37794036	19	HOXB13	prot
[truncated: 483 more rows]
