# Supplementary material for: Identification of unique ROH regions with unfavorable effects on production and fertility traits in Canadian Holsteins
Source: Genet Sel Evol. 2021 Aug 30;53:68. doi: 10.1186/s12711-021-00660-z (PMC8406729; doi:10.1186/s12711-021-00660-z)
Supplement: Supplementary file 2 — Additional file 2: Table S2. List of estimated effects of identified unique ROH genotypes with their chromosomal number, position, number of SNPs, P value and length for production traits [file 12711_2021_660_MOESM2_ESM.xlsx]

## Sheet: prod
Chromosome	StartPos	EndPos	BetaEffect	T.Stat	nSNP	Pval	log10	len	Trait
8	35445061	38677954	-334.203	-4.01209	50	3.02012e-05	4.51998	3232894	milk
8	36786048	39743763	-343.593	-4.14412	51	1.71262e-05	4.76634	2957716	milk
8	40003790	42553009	-341.557	-4.17232	51	1.51393e-05	4.81989	2549220	milk
8	40056448	42579916	-355.326	-4.33426	50	7.34826e-06	5.13382	2523469	milk
8	42756154	45672590	-400.55	-4.73615	50	1.09655e-06	5.95997	2916437	milk
8	50120849	52273546	-409.354	-4.84767	51	6.29287e-07	6.20115	2152698	milk
8	58609018	61105010	-364.234	-4.98473	51	3.12835e-07	6.50469	2495993	milk
10	76752099	80433411	-263.854	-4.33751	51	7.24057e-06	5.14023	3681313	milk
10	78401012	81640689	-232.799	-4.02385	54	2.87325e-05	4.54163	3239678	milk
10	81286047	84139423	-297.839	-4.14628	51	1.69657e-05	4.77043	2853377	milk
11	103480933	105761760	-252.693	-4.45002	51	4.31629e-06	5.36489	2280828	milk
13	8727064	11848226	-122.784	-4.22044	50	1.22451e-05	4.91204	3121163	milk
13	8851112	12096213	-114.571	-4.02505	50	2.85865e-05	4.54384	3245102	milk
13	9116871	12471939	-122.043	-4.19637	50	1.36199e-05	4.86583	3355069	milk
13	9161310	12530162	-118.191	-4.10129	50	2.06239e-05	4.68563	3368853	milk
14	731230	3040885	-358.406	-4.77533	50	9.03416e-07	6.04411	2309656	milk
14	16494592	18880871	-410.654	-4.21925	50	1.23098e-05	4.90975	2386280	milk
14	30479967	33650257	-168.916	-4.05247	50	2.54356e-05	4.59456	3170291	milk
14	31936098	35505493	-167.469	-4.03223	52	2.77275e-05	4.55709	3569396	milk
14	35425257	37925483	-192.903	-4.2732	50	9.67892e-06	5.01417	2500227	milk
14	35815088	38274985	-206.2	-4.48608	50	3.64747e-06	5.43801	2459898	milk
14	35894072	38356756	-202.837	-4.44284	52	4.46278e-06	5.35039	2462685	milk
14	36087390	38481264	-208.406	-4.51012	50	3.25796e-06	5.48705	2393875	milk
14	39032005	42286395	-199.56	-4.25903	51	1.03127e-05	4.98663	3254391	milk
14	39670585	42871327	-186.747	-4.06691	50	2.39115e-05	4.62139	3200743	milk
14	40095676	43294669	-182.418	-4.00165	51	3.15644e-05	4.5008	3198994	milk
16	34700757	36695935	-312.315	-4.24485	51	1.09863e-05	4.95915	1995179	milk
16	35931736	37956751	-327.739	-4.37126	50	6.20772e-06	5.20707	2025016	milk
16	47094623	49491131	-195.878	-4.02402	50	2.87118e-05	4.54194	2396509	milk
16	47199376	49594006	-195.817	-4.00142	50	3.15951e-05	4.50038	2394631	milk
16	48292035	50521569	-213.327	-4.22774	51	1.18549e-05	4.9261	2229535	milk
16	54517031	57205364	-239.734	-4.12835	50	1.83429e-05	4.73653	2688334	milk
17	59657126	61773472	-234.602	-4.00885	50	3.06182e-05	4.51402	2116347	milk
17	59932413	62176985	-233.673	-4.04827	50	2.58959e-05	4.58677	2244573	milk
19	4859069	7874366	-214.792	-4.15959	51	1.60075e-05	4.79568	3015298	milk
19	18487072	21477705	-223	-4.07761	50	2.28385e-05	4.64133	2990634	milk
19	18509891	21504106	-225.302	-4.11224	50	1.96702e-05	4.70619	2994216	milk
19	22007200	24499965	-205.46	-4.02333	50	2.8796e-05	4.54067	2492766	milk
19	23715522	25846418	-205.945	-4.06662	50	2.39413e-05	4.62085	2130897	milk
19	23733783	25907667	-215.114	-4.22479	50	1.20111e-05	4.92042	2173885	milk
19	23810308	25973558	-218.088	-4.25775	50	1.03718e-05	4.98415	2163251	milk
19	23977794	26047065	-214.231	-4.19316	51	1.38139e-05	4.85968	2069272	milk
19	24262976	26224813	-216.36	-4.22962	50	1.17564e-05	4.92973	1961838	milk
19	24499965	26692730	-228.391	-4.3952	50	5.56203e-06	5.25477	2192766	milk
19	54378945	56454720	-287.454	-4.16967	50	1.53163e-05	4.81485	2075776	milk
19	54480415	56527736	-280.18	-4.15353	50	1.64372e-05	4.78417	2047322	milk
19	55443705	57412632	-268.573	-4.06639	50	2.39649e-05	4.62042	1968928	milk
19	55502869	57485333	-263.279	-4.04189	50	2.66102e-05	4.57495	1982465	milk
19	56224509	58164187	-340.32	-4.10587	50	2.02198e-05	4.69422	1939679	milk
8	51433487	53954835	-15.3825	-4.43956	50	4.53127e-06	5.34378	2521349	fat
8	58609018	61105010	-11.6891	-4.02435	51	2.86716e-05	4.54255	2495993	fat
13	18892498	21923708	-12.3894	-4.0392	50	2.6917e-05	4.56997	3031211	fat
13	20455892	24515029	-11.1715	-4.26147	50	1.02008e-05	4.99137	4059138	fat
13	21080704	24982896	-11.6839	-4.45128	50	4.29107e-06	5.36743	3902193	fat
13	21779763	25439850	-12.0971	-4.54666	50	2.74117e-06	5.56206	3660088	fat
13	25690366	29222649	-11.9898	-4.56985	52	2.45496e-06	5.60996	3532284	fat
14	1985112	4046383	-15.8131	-4.42349	50	4.88158e-06	5.31144	2061272	fat
14	6193070	8009426	-14.326	-4.23821	51	1.13159e-05	4.94631	1816357	fat
14	6526644	8416607	-13.6159	-4.11275	52	1.96268e-05	4.70715	1889964	fat
14	7442612	9139052	-12.588	-4.0415	50	2.66545e-05	4.57423	1696441	fat
19	8517260	12127909	-8.90414	-4.1251	50	1.86036e-05	4.7304	3610650	fat
19	8542955	12366855	-8.89401	-4.14833	51	1.68146e-05	4.77431	3823901	fat
19	8794859	12414330	-8.62924	-4.07339	50	2.32561e-05	4.63346	3619472	fat
19	8847723	12471453	-8.57178	-4.05276	50	2.54041e-05	4.5951	3623731	fat
19	8914037	12617398	-8.75491	-4.13967	50	1.74615e-05	4.75792	3703362	fat
19	9121045	12710121	-8.62271	-4.11225	50	1.96693e-05	4.70621	3589077	fat
19	9186624	12792773	-8.43823	-4.06592	50	2.40132e-05	4.61955	3606150	fat
19	9670095	13072241	-8.31824	-4.07062	50	2.35342e-05	4.6283	3402147	fat
19	29480878	32136685	-13.0776	-4.19445	50	1.37356e-05	4.86215	2655808	fat
19	32136685	34951177	-11.5817	-4.0715	50	2.34455e-05	4.62994	2814493	fat
19	32356614	35131463	-11.2126	-4.08083	50	2.25246e-05	4.64734	2774850	fat
19	32510963	35283135	-11.6123	-4.20276	51	1.32412e-05	4.87807	2772173	fat
19	33207693	35735962	-11.373	-4.16859	50	1.5389e-05	4.81279	2528270	fat
19	33769030	36225144	-11.4758	-4.19312	50	1.38164e-05	4.85961	2456115	fat
19	45838092	48657085	-9.52738	-3.78437	51	7.7274e-05	4.11197	2818994	fat
19	48940681	51407028	-10.2311	-4.03854	50	2.69928e-05	4.56875	2466348	fat
19	49926869	52716129	-9.39052	-4.63412	51	1.8036e-06	5.74386	2789261	fat
19	51584353	53920670	-11.9316	-4.20345	52	1.32009e-05	4.8794	2336318	fat
19	53051029	54996381	-12.8347	-4.25017	50	1.07288e-05	4.96945	1945353	fat
19	54480415	56527736	-14.2322	-4.78888	50	8.44577e-07	6.07336	2047322	fat
19	55924458	57749059	-14.2732	-4.08008	50	2.25974e-05	4.64594	1824602	fat
5	107606436	109734640	-16.123	-4.96017	50	3.55045e-07	6.44972	2128205	prot
6	29478697	32254947	-5.70071	-4.20811	50	1.29319e-05	4.88834	2776251	prot
8	36489911	39621719	-10.4927	-4.07985	50	2.26197e-05	4.64551	3131809	prot
8	40003790	42553009	-10.2492	-4.04685	51	2.60533e-05	4.58414	2549220	prot
8	45075465	47696782	-12.2722	-4.65986	50	1.59232e-06	5.79797	2621318	prot
8	45456855	48443110	-12.6455	-4.79368	51	8.24631e-07	6.08374	2986256	prot
8	46531427	49501223	-13.0591	-4.90386	51	4.73543e-07	6.32464	2969797	prot
8	48885706	51083850	-13.6955	-5.05231	50	2.20171e-07	6.65724	2198145	prot
8	57132310	60213465	-11.1017	-4.8141	53	7.44725e-07	6.128	3081156	prot
8	58609018	61105010	-11.0563	-4.87248	51	5.55247e-07	6.25551	2495993	prot
8	59908989	62763147	-11.3996	-4.91443	50	4.48727e-07	6.34802	2854159	prot
8	60063360	62926769	-11.765	-5.03966	50	2.35213e-07	6.62854	2863410	prot
10	80762670	83412938	-7.53476	-4.20919	50	1.28703e-05	4.89041	2650269	prot
10	81286047	84139423	-9.95752	-4.36639	51	6.34755e-06	5.19739	2853377	prot
10	81424341	84234884	-9.94452	-4.37804	50	6.01794e-06	5.22055	2810544	prot
10	81713659	84566608	-9.12042	-4.09322	51	2.13547e-05	4.67051	2852950	prot
10	82359102	84949923	-9.3779	-4.18037	50	1.46136e-05	4.83524	2590822	prot
11	103480933	105761760	-8.35147	-4.65012	51	1.66931e-06	5.77746	2280828	prot
13	2310904	5077301	-3.47151	-4.02221	50	2.89332e-05	4.5386	2766398	prot
13	2413869	5228105	-3.56062	-4.10466	50	2.03258e-05	4.69195	2814237	prot
13	2434836	5380158	-3.44671	-4.0208	50	2.91068e-05	4.53601	2945323	prot
13	2548294	5424588	-3.43018	-4.01149	50	3.0278e-05	4.51887	2876295	prot
13	2644745	5454082	-3.54934	-4.09114	50	2.1547e-05	4.66661	2809338	prot
13	2721397	5655716	-3.46611	-4.00767	52	3.07714e-05	4.51185	2934320	prot
13	18386942	21159548	-9.53448	-4.18624	50	1.42413e-05	4.84645	2772607	prot
13	20609340	24679819	-7.78186	-4.09208	50	2.14599e-05	4.66837	4070480	prot
13	20721626	24785943	-7.94235	-4.14867	50	1.67897e-05	4.77496	4064318	prot
13	21779763	25439850	-8.22656	-4.26518	50	1.00329e-05	4.99857	3660088	prot
13	22081371	25757315	-8.39374	-4.32991	51	7.49478e-06	5.12524	3675945	prot
13	25602422	29135008	-7.99274	-4.19304	50	1.38212e-05	4.85945	3532587	prot
14	35425257	37925483	-5.83845	-4.17303	50	1.50922e-05	4.82125	2500227	prot
14	36464918	38958012	-6.21382	-4.38269	51	5.89099e-06	5.22981	2493095	prot
14	36581802	39058518	-6.06273	-4.29291	51	8.85882e-06	5.05262	2476717	prot
14	37711459	40494486	-5.88753	-4.20632	50	1.30346e-05	4.8849	2783028	prot
14	37925483	40735675	-6.03344	-4.29687	50	8.70224e-06	5.06037	2810193	prot
16	35315752	37251454	-10.3607	-4.42771	52	4.78716e-06	5.31992	1935703	prot
16	36287126	38783145	-9.0042	-4.55299	50	2.66003e-06	5.57511	2496020	prot
17	42254151	44690813	-7.90996	-4.04305	50	2.6479e-05	4.5771	2436663	prot
17	42346462	44747864	-8.25087	-4.16295	50	1.57739e-05	4.80206	2401403	prot
17	42432832	44847017	-7.86825	-4.02743	52	2.8299e-05	4.54823	2414186	prot
17	43283637	45426066	-7.77693	-4.04762	50	2.59678e-05	4.58556	2142430	prot
19	16962753	19164165	-7.23569	-4.22049	50	1.22423e-05	4.91214	2201413	prot
19	17367150	19591396	-7.06355	-4.12122	50	1.89195e-05	4.72309	2224247	prot
19	18288774	21171205	-7.49262	-4.35286	50	6.75198e-06	5.17057	2882432	prot
19	18509891	21504106	-7.84179	-4.46673	50	3.99296e-06	5.3987	2994216	prot
19	18683330	21627453	-7.9053	-4.47347	50	3.86922e-06	5.41238	2944124	prot
19	19094132	22007200	-7.8105	-4.52775	50	2.99795e-06	5.52318	2913069	prot
19	21388744	23765194	-7.16955	-4.24634	50	1.09136e-05	4.96203	2376451	prot
19	21657448	24305761	-7.11565	-4.33026	50	7.48289e-06	5.12593	2648314	prot
19	21870112	24458130	-7.08433	-4.33125	50	7.44935e-06	5.12788	2588019	prot
19	22007200	24499965	-7.06497	-4.32755	50	7.57544e-06	5.12059	2492766	prot
19	22041033	24593604	-7.04873	-4.33019	52	7.48527e-06	5.12579	2552572	prot
19	22293803	24678652	-6.5086	-4.13244	50	1.80197e-05	4.74425	2384850	prot
19	23715522	25846418	-7.07678	-4.37274	50	6.16582e-06	5.21001	2130897	prot
19	23733783	25907667	-7.2254	-4.46681	50	3.99147e-06	5.39887	2173885	prot
19	23810308	25973558	-7.35944	-4.51864	50	3.12972e-06	5.50449	2163251	prot
19	24200990	26091138	-7.20331	-4.43903	50	4.54243e-06	5.34271	1890149	prot
19	33377912	35925135	-8.51467	-4.21539	50	1.25221e-05	4.90232	2547224	prot
19	34924937	37321431	-8.95034	-4.15141	50	1.65901e-05	4.78015	2396495	prot
19	34981210	37384492	-8.80504	-4.03126	50	2.78421e-05	4.5553	2403283	prot
19	36404517	39471733	-9.04491	-4.16347	50	1.5738e-05	4.80305	3067217	prot
19	36491353	39581121	-9.14569	-4.16191	50	1.58458e-05	4.80009	3089769	prot
19	37184476	40317046	-8.7505	-4.1364	50	1.77119e-05	4.75173	3132571	prot
19	37677866	40740102	-8.74874	-4.24404	50	1.1026e-05	4.95758	3062237	prot
19	45838092	48657085	-6.33344	-3.50577	51	0.000228143	3.64179	2818994	prot
23	9278450	11835160	-4.68719	-4.08323	50	2.22934e-05	4.65182	2556711	prot
