# Supplementary material for: Identification of unique ROH regions with unfavorable effects on production and fertility traits in Canadian Holsteins
Source: Genet Sel Evol. 2021 Aug 30;53:68. doi: 10.1186/s12711-021-00660-z (PMC8406729; doi:10.1186/s12711-021-00660-z)
Supplement: Supplementary file 3 — Additional file 3: Table S3. List of estimated effects of identified unique ROH genotypes with their chromosomal number, position, number of SNPs, P value and length for fertility traits [file 12711_2021_660_MOESM3_ESM.xlsx]

## Sheet: fert
Chromosome	StartPos	EndPos	BetaEffect	T.Stat	nSNP	Pval	log10	len	Trait
1	127321191	129263274	0.0927645	3.04338	50	0.0011712	2.93137	1942084	ns
1	127398361	129349546	0.0926187	3.03545	50	0.00120243	2.91994	1951186	ns
1	127421092	129389439	0.0930196	3.06359	50	0.00109495	2.96061	1968348	ns
1	127448104	129467522	0.0952272	3.13935	51	0.000847847	3.07168	2019419	ns
6	99638822	101972560	0.17377	3.44025	53	0.000291182	3.53584	2333739	ns
6	99749089	101994654	0.230792	4.44351	50	4.45e-06	5.35175	2245566	ns
6	99804293	102148370	0.234125	4.48722	52	3.63e-06	5.44033	2344078	ns
8	92016089	94653879	0.1521	3.49717	50	0.000235621	3.62779	2637791	ns
8	92185242	94923001	0.151942	3.59611	50	0.000161895	3.79077	2737760	ns
8	92747513	95618091	0.160556	3.57555	50	0.000175158	3.75657	2870579	ns
8	92773974	95668157	0.15628	3.4801	50	0.000251147	3.60007	2894184	ns
14	76240675	79503090	0.194966	3.34896	50	0.000406326	3.39112	3262416	ns
14	76448163	79845053	0.19443	3.37099	50	0.000375201	3.42574	3396891	ns
14	78175009	81126052	0.174271	3.01646	50	0.00128033	2.89268	2951044	ns
14	78278473	81367974	0.187492	3.19006	50	0.000712314	3.14733	3089502	ns
14	78312615	81472215	0.191085	3.25754	52	0.000562849	3.24961	3159601	ns
1	78048648	80618771	-0.0418096	-3.29694	50	0.000489574	3.31018	2570124	nrr
1	78554220	80971401	-0.0411345	-3.30413	50	0.000477195	3.3213	2417182	nrr
11	1447036	3269560	-0.0676727	-3.52957	51	0.000208585	3.68072	1822525	nrr
11	1798281	3549840	-0.0700212	-3.7327	50	9.5e-05	4.02236	1751560	nrr
11	2054152	3834575	-0.0752595	-4.11245	50	1.97e-05	4.70659	1780424	nrr
14	76448163	79845053	-0.0861562	-3.02592	50	0.00124096	2.90624	3396891	nrr
14	78312615	81472215	-0.0999537	-3.45117	52	0.000279657	3.55337	3159601	nrr
16	32951618	35336999	-0.0519864	-3.04337	51	0.00117124	2.93135	2385382	nrr
1	78554220	80971401	2.77809	3.06635	50	0.00108489	2.96461	2417182	fstc
1	149887148	151977077	5.7196	3.15669	50	0.000799039	3.09743	2089930	fstc
6	99778737	102017062	7.86668	4.19396	50	1.38e-05	4.86121	2238326	fstc
8	92016089	94653879	5.20888	3.33714	50	0.000423998	3.37264	2637791	fstc
8	92185242	94923001	5.05804	3.33537	50	0.000426705	3.36987	2737760	fstc
8	92595059	95351853	5.84783	3.6284	50	0.000142947	3.84483	2756795	fstc
8	92773974	95668157	5.59051	3.46855	50	0.000262188	3.58139	2894184	fstc
8	93011122	96012156	5.32593	3.55598	50	0.000188721	3.72418	3001035	fstc
8	95351853	98129585	5.43516	3.24754	52	0.000582996	3.23433	2777733	fstc
8	96117236	98632204	5.27328	3.16229	50	0.000783837	3.10577	2514969	fstc
8	97342558	99720550	4.92946	3.05004	50	0.00114555	2.94099	2377993	fstc
11	17062733	19194783	4.41107	3.74003	50	9.23e-05	4.03501	2132051	fstc
11	17424910	19802126	4.01693	3.23759	51	0.000603702	3.21918	2377217	fstc
18	59897080	63294872	2.80068	3.20276	50	0.000681652	3.16644	3397793	fstc
24	18473108	20952349	3.27907	3.17721	50	0.000744627	3.12806	2479242	fstc
24	18873497	21337842	3.4188	3.29418	50	0.000494404	3.30592	2464346	fstc
